# Supplementary material for: An altered extracellular matrix–integrin interface contributes to Huntington’s disease-associated CNS dysfunction in glial and vascular cells
Source: Hum Mol Genet. 2022 Dec 22;32(9):1483–96. doi: 10.1093/hmg/ddac303 (PMC10117161; doi:10.1093/hmg/ddac303)
Supplement: Supp_Fig_4_ddac303 [file supp_fig_4_ddac303.zip]

Archive with 1 entries (1 files):
- Supp_Fig_4_ddac303.TIF
