# Supplementary material for: An altered extracellular matrix–integrin interface contributes to Huntington’s disease-associated CNS dysfunction in glial and vascular cells
Source: Hum Mol Genet. 2022 Dec 22;32(9):1483–96. doi: 10.1093/hmg/ddac303 (PMC10117161; doi:10.1093/hmg/ddac303)
Supplement: HMG-2022-CE-00614_Hernandez_Supp_Table_1_ddac303 [file hmg-2022-ce-00614_hernandez_supp_table_1_ddac303.xlsx]

## Sheet: Gene lists
Background list		iBMEC DEGs	iBMEC up	iBMEC down		Matrisome all		Matrisome dysrg in iBMEC (171)	Matrisome up in iBMEC (94)	Matrisome down in iBMEC (77)
EEF1A1		DDX11L5	FLJ32255	DDX11L5		ABI3BP		AGRN	AGRN	EFEMP1
FN1		MEG8	HTR7P1	MEG8		ADIPOQ		BMPER	BMPER	GAS6
H19		SNHG24	LOC414300	SNHG24		AEBP1		CRELD2	CRELD2	IGFBP4
ACTB		SH2D1A	PCGF3	SH2D1A		AGRN		CRISPLD1	CRISPLD1	IGFBPL1
ACTG1		GUCY2F	SLC44A2	GUCY2F		AMBN		CRISPLD2	CRISPLD2	KAL1
KRT8		MLN	AJAP1	MLN		AMELX		CTGF	CTGF	LAMA1
IGF2		SCNN1B	HNRNPUL1	SCNN1B		AMELY		CYR61	CYR61	LGI2
SLC2A3		TBL1Y	TUBB	TBL1Y		BGLAP		EDIL3	EDIL3	LGI4
COL3A1		MEG3	EIF4G2	MEG3		BMPER		EFEMP1	ELN	MFAP5
TPM1		KLRF1	YWHAZ	KLRF1		BSPH1		ELN	FBN3	MMRN2
KRT18		GPR26	BAG6	GPR26		CDCP2		FBN3	HMCN1	NID2
RPL3		MEG9	AP2M1	MEG9		CILP		GAS6	HMCN2	NPNT
TUBB		LOC100134868	HP1BP3	LOC100134868		CILP2		HMCN1	IGFBP2	POMZP3
EEF2		TRPC5OS	CGGBP1	TRPC5OS		COCH		HMCN2	IGFBP3	SMOC1
RPL4		PABPC1L2B	RNF10	PABPC1L2B		COLQ		IGFBP2	IGFBP7	SMOC2
TPT1		ANKRD33	CS	ANKRD33		COMP		IGFBP3	LAMC1	SPP1
GAPDH		SLC9C2	HMGB1	SLC9C2		CRELD1		IGFBP4	LTBP1	SRPX2
EEF1G		ATP6V1B1	ZMYND11	ATP6V1B1		CRELD2		IGFBP7	MFAP2	TNXB
HNRNPA1P10		ATP1A2	CSNK1A1	ATP1A2		CRIM1		IGFBPL1	NDNF	VWCE
RPS2		LINC01139	TAB2	LINC01139		CRISPLD1		KAL1	POSTN	VWDE
DSP		GPR20	APEH	GPR20		CRISPLD2		LAMA1	RELN	COL4A5
RPLP0		ZAN	HSP90B1	ZAN		CTGF		LAMC1	RSPO1	HAPLN1
AHNAK		LOC440910	PLCB3	LOC440910		CTHRC1		LGI2	RSPO3	VCAN
TUBA1B		SPATA8	ATN1	SPATA8		CYR61		LGI4	SPARCL1	ANXA11
PABPC1		NLRP2	CDH1	NLRP2		DDX26B		LTBP1	THBS1	C1QL2
FLNA		C21orf119	MICAL1	C21orf119		DMBT1		MFAP2	VWA3A	C1QL3
RPS6		LINC00992	MKRN2	LINC00992		DMP1		MFAP5	COL10A1	C1QTNF1
RPS3A		TMEM176B	PPP6R3	TMEM176B		DPT		MMRN2	COL14A1	C1QTNF6
HSP90AB1		CD14	KIAA1191	CD14		DSPP		NDNF	COL17A1	COLEC12
COL1A1		TMEM176A	TBC1D9B	TMEM176A		ECM1		NID2	COL18A1	GPC3
RPSA		TSTD1	DLGAP4	TSTD1		ECM2		NPNT	COL1A1	GPC4
HNRNPA2B1		GPR50	MAP4K5	GPR50		EDIL3		POMZP3	COL26A1	LGALS3
APP		SLC18A3	TMED9	SLC18A3		EFEMP1		POSTN	COL3A1	LGALS8
MYH9		ZNF558	API5	ZNF558		EFEMP2		RELN	COL5A1	MUC12
HSP90AA1		POTEF	HMGN1	POTEF		EGFLAM		RSPO1	COL9A3	MUC16
RPL5		SNORD31	SMCHD1	SNORD31		ELN		RSPO3	DCN	MUC19
NPM1		NPIPA7	H3F3B	NPIPA7		ELSPBP1		SMOC1	HAPLN4	MUC3A
EIF4G2		NPIPA8	MAP4K3	NPIPA8		EMID1		SMOC2	SPOCK1	SDC1
FSTL1		LINC01425	PBX1	LINC01425		EMILIN1		SPARCL1	SPOCK3	SEMA7A
MTRNR2L2		PCDHB8	STX6	PCDHB8		EMILIN2		SPP1	ANXA2	ADAM12
GNAS		OSR1	UBB	OSR1		EMILIN3		SRPX2	C1QL4	ADAM8
ANXA2		GAGE10	ERP27	GAGE10		EYS		THBS1	GPC2	CPAMD8
TMSB4X		AGAP7P	UBE2L3	AGAP7P		FBLN1		TNXB	GPC6	HPSE
RPL13AP5		CLDND2	DERL1	CLDND2		FBLN2		VWA3A	PLXDC2	MASP1
YWHAZ		AADACL3	ABCE1	AADACL3		FBLN5		VWCE	SDC2	PLAU
MDK		LPAR5	C5orf15	LPAR5		FBLN7		VWDE	SEMA3A	SERPINA1
RPS18		S100A3	KDELC2	S100A3		FBN1		COL10A1	SEMA3C	SERPINA5
CD24		FAR2P1	MAN2B1	FAR2P1		FBN2		COL14A1	SEMA3D	SERPINB1
PSAP		ATP10B	GGA2	ATP10B		FBN3		COL17A1	ADAM17	SERPINE1
HSPA8		SAT1	RAF1	SAT1		FGA		COL18A1	ADAM23	SERPINF2
RPL7A		BST2	MIOS	BST2		FGB		COL1A1	ADAMTS17	SERPING1
NAP1L1		CCDC169-SOHLH2	USP5	CCDC169-SOHLH2		FGG		COL26A1	ADAMTS18	TGM4
RPL7		DDR2	ADAM17	DDR2		FGL1		COL3A1	ADAMTS6	CCBE1
PTMA		LEFTY1	RAB34	LEFTY1		FGL2		COL4A5	ADAMTS7	CCL2
FTH1		CYP3A5	SMURF1	CYP3A5		FN1		COL5A1	CTSF	CSF1
SPARC		KRT81	STRN4	KRT81		FNDC1		COL9A3	CTSL	EBI3
RPS3		SLC16A12	CLPTM1L	SLC16A12		FNDC7		DCN	FAM20A	EGF
RPL6		SLC52A3	ECH1	SLC52A3		FNDC8		HAPLN1	HTRA1	FGF2
FREM2		HSD3B1	GTF2IRD1P1	HSD3B1		FRAS1		HAPLN4	HYAL2	FST
RPS4X		MYCT1	EMC1	MYCT1		GAS6		SPOCK1	LOX	GDF11
COL1A2		AURKC	MFN1	AURKC		GLDN		SPOCK3	LOXL1	GDF15
RPL41		LOC101928414	ANXA2	LOC101928414		HMCN1		VCAN	LOXL2	IGF2
RPL15		CGB	APOE	CGB		HMCN2		ANXA11	MMP10	IL16
HSP90B1		GOLGA8B	ATRAID	GOLGA8B		IBSP		ANXA2	MMP17	LEFTY1
GABRP		TFEB	SUCO	TFEB		IGFALS		C1QL2	MMP2	PGF
UBC		CD22	AP1B1	CD22		IGFBP1		C1QL3	MMP9	PIK3IP1
COL5A2		OR2A4	GANAB	OR2A4		IGFBP2		C1QL4	PLOD1	S100A10
CALR		CSF3R	NPTN	CSF3R		IGFBP3		C1QTNF1	SERPINH1	S100A11
RPL8		USHBP1	SF3B4	USHBP1		IGFBP4		C1QTNF6	SULF2	S100A13
CDH1		TRPV2	TWF1	TRPV2		IGFBP5		COLEC12	ANGPTL2	S100A16
SLC38A1		TNFSF9	CCDC50	TNFSF9		IGFBP6		GPC2	BMP4	S100A3
GNB2L1		MASP1	LMAN2	MASP1		IGFBP7		GPC3	BMP5	S100A4
RPL9		SRPX2	TXNDC15	SRPX2		IGFBPL1		GPC4	BMP7	S100A6
RPL17		S100A4	SUMF2	S100A4		IGSF10		GPC6	CBLN1	S100A7
RPS8		S100P	CNOT3	S100P		KAL1		LGALS3	CRHBP	S100P
PODXL		FAM26D	MEX3C	FAM26D		KCP		LGALS8	CXCL12	TNFSF9
LAMB1		TRPV6	PGD	TRPV6		LAMA1		MUC12	CXCL14	WNT7A
PTPRF		TRANK1	SLC37A3	TRANK1		LAMA2		MUC16	EGFL7
ENO1		ALOX15	DVL2	ALOX15		LAMA3		MUC19	FGF9
APLP2		LOC728989	KRR1	LOC728989		LAMA4		MUC3A	GDF6
ITGB1		ABCC6P1	TMEM19	ABCC6P1		LAMA5		PLXDC2	GDNF
RPL10		CLDN2	TMEM30A	CLDN2		LAMB1		SDC1	HHIP
COL5A1		CEACAM1	BSG	CEACAM1		LAMB2		SDC2	LEFTY2
DPYSL3		MBNL3	RNF4	MBNL3		LAMB3		SEMA3A	MEGF9
HNRNPK		ALDH1A3	BCAM	ALDH1A3		LAMB4		SEMA3C	PDGFC
SRRM2		ACSL5	NXF1	ACSL5		LAMC1		SEMA3D	PDGFD
AMOT		CFAP43	AKT1	CFAP43		LAMC2		SEMA7A	SCUBE3
HSPG2		HES2	PTPLAD1	HES2		LAMC3		ADAM12	TGFB3
MYH10		FAR2P2	SSR4	FAR2P2		LGI1		ADAM17	VWC2
HMGB1		FRMPD3	USB1	FRMPD3		LGI2		ADAM23	WNT10A
IGFBP5		DNAH17-AS1	KLC2	DNAH17-AS1		LGI3		ADAM8	WNT3
AGRN		H2BFXP	USP39	H2BFXP		LGI4		ADAMTS17	WNT4
RPS17		S100A7	PGAM1	S100A7		LRG1		ADAMTS18	WNT6
RPL13		GEM	ATF4	GEM		LTBP1		ADAMTS6	WNT7B
RPS11		FAM26E	HSPA13	FAM26E		LTBP2		ADAMTS7
TPM4		DHRS2	PKP2	DHRS2		LTBP3		CPAMD8
CLDN6		ETV4	CLDN6	ETV4		LTBP4		CTSF
RPL27A		RNF112	LIN28B	RNF112		MATN1		CTSL
NCL		LGI4	MAPK6	LGI4		MATN2		FAM20A
HNRNPC		MUC12	PDIA6	MUC12		MATN3		HPSE
NUCKS1		CYP19A1	PDCL	CYP19A1		MATN4		HTRA1
RPS24		MUC16	GSR	MUC16		MEPE		HYAL2
RPLP1		CALB2	MAGEF1	CALB2		MFAP1		LOX
PKM		PTGES	RAB22A	PTGES		MFAP2		LOXL1
LAMA5		CRIP1	PACSIN2	CRIP1		MFAP3		LOXL2
HNRNPU		CXorf57	ZFYVE16	CXorf57		MFAP4		MASP1
IGFBP3		POU2F3	CADM1	POU2F3		MFAP5		MMP10
DDX17		FIRRE	CHD3	FIRRE		MFGE8		MMP17
MYL6		NUPR1	DDX18	NUPR1		MGP		MMP2
YWHAE		AHRR	HLTF	AHRR		MMRN1		MMP9
HNRNPA3		PGF	PITRM1	PGF		MMRN2		PLAU
RHOBTB3		MARCO	TADA3	MARCO		MXRA5		PLOD1
LDHB		ATG9B	TMPO	ATG9B		NDNF		SERPINA1
RPS23		MYL5	DENND6A	MYL5		NELL1		SERPINA5
PTN		TNFRSF1B	IVNS1ABP	TNFRSF1B		NELL2		SERPINB1
PPIA		ARHGEF28	MANF	ARHGEF28		NID1		SERPINE1
HMGA1		MOSPD1	SORT1	MOSPD1		NID2		SERPINF2
RPS19		RIPPLY3	SRSF6	RIPPLY3		NOV		SERPING1
HNRNPA1		AQP3	RPN2	AQP3		NPNT		SERPINH1
EIF4B		PJA1	TCF7L2	PJA1		NTN1		SULF2
PRTG		COL6A4P2	BTF3L4	COL6A4P2		NTN3		TGM4
CALD1		FAM231A	GABPA	FAM231A		NTN4		ANGPTL2
ATP2B1		BTG2	KTN1	BTG2		NTN5		BMP4
RPL11		MYO7A	MPZL1	MYO7A		NTNG1		BMP5
RPS20		STS	WWC3	STS		NTNG2		BMP7
RPS27A		GRAMD2	IAH1	GRAMD2		OIT3		CBLN1
MTRNR2L8		GDF15	ACOT7	GDF15		OTOG		CCBE1
CSDE1		PSG2	APMAP	PSG2		OTOL1		CCL2
SEP2		ATP11C	ENTPD4	ATP11C		PAPLN		CRHBP
LAMC1		ZNF717	LEPROTL1	ZNF717		PCOLCE		CSF1
ISYNA1		GJA5	LPGAT1	GJA5		PCOLCE2		CXCL12
SET		LPAR3	MTOR	LPAR3		POMZP3		CXCL14
RPL12		SERPINA5	SH3GL1	SERPINA5		POSTN		EBI3
CFL1		SERPINF2	TUBG1	SERPINF2		PXDN		EGF
SLC7A5		ALDH1L1	ABCC6	ALDH1L1		PXDNL		EGFL7
FAM84B		CLDN15	TPM4	CLDN15		RELN		FGF2
RPS9		HRC	CDYL	HRC		RSPO1		FGF9
PDIA3		COLCA1	COMMD2	COLCA1		RSPO2		FST
RPL22		SIRPB1	LIMS1	SIRPB1		RSPO3		GDF11
COL18A1		RAB40A	STRBP	RAB40A		RSPO4		GDF15
CTNNA1		DUSP15	VPS45	DUSP15		SBSPON		GDF6
RPL23		PNMAL2	PNMA1	PNMAL2		SLIT1		GDNF
RPL19		SLC13A4	SF3A1	SLC13A4		SLIT2		HHIP
RPS7		EFNB1	SPINT2	EFNB1		SLIT3		IGF2
COL4A2		APOB	ANGEL2	APOB		SMOC1		IL16
TAGLN		KCNF1	RIT1	KCNF1		SMOC2		LEFTY1
RPS12		SDCBP2	ARL13B	SDCBP2		SNED1		LEFTY2
HDLBP		PSMB8	CAMSAP1	PSMB8		SPARC		MEGF9
RPL14		KDR	DSC3	KDR		SPARCL1		PDGFC
RPL31		NGFRAP1	GOT2	NGFRAP1		SPON1		PDGFD
DDX5		LINC00622	LMO4	LINC00622		SPON2		PGF
CTNNB1		TYW1B	ORMDL1	TYW1B		SPP1		PIK3IP1
PLS3		INPP5D	TEAD1	INPP5D		SRPX		S100A10
NACA		HCN2	ZFAND3	HCN2		SRPX2		S100A11
RPS14		STAMBPL1	TMEM159	STAMBPL1		SSPO		S100A13
DSG2		COLCA2	DHX30	COLCA2		SVEP1		S100A16
RPL26		CBR3	HSPA5	CBR3		TECTA		S100A3
P4HB		RPS6KA3	UBL4A	RPS6KA3		TECTB		S100A4
SESN3		C9orf173	ACOX3	C9orf173		TGFBI		S100A6
HSPA5		HS6ST2	MARCKS	HS6ST2		THBS1		S100A7
EIF4A1		NOS2	TIMM23	NOS2		THBS2		S100P
YBX1		IGIP	LINC00667	IGIP		THBS3		SCUBE3
CDH3		SERPINE1	WWC2	SERPINE1		THBS4		TGFB3
ILF3		P2RX3	CALR	P2RX3		THSD4		TNFSF9
RPL10A		GRIP2	NAGA	GRIP2		TINAG		VWC2
HMGA2		KCNE1L	AREL1	KCNE1L		TINAGL1		WNT10A
NONO		LINC00887	SLC25A4	LINC00887		TNC		WNT3
KRT19		TGM4	TMX3	TGM4		TNFAIP6		WNT4
KRT7		MUC19	LRRN1	MUC19		TNN		WNT6
TMBIM6		SMARCA1	UTP18	SMARCA1		TNR		WNT7A
ACTN4		PCDHB12	ANKS1A	PCDHB12		TNXB		WNT7B
CANX		FOXA3	C15orf57	FOXA3		TSKU
LUM		HCAR1	GAPDH	HCAR1		TSPEAR
HNRNPH1		FAM212B-AS1	PPP2R2B	FAM212B-AS1		VIT
FBLN1		BEAN1	ESYT1	BEAN1		VTN
EZR		CYP3A7	VCL	CYP3A7		VWA1
CXCL14		RAC2	HSD17B12	RAC2		VWA2
ATP1A1		ERAP2	MCM4	ERAP2		VWA3A
RPL23A		SERPINA1	RHBDD1	SERPINA1		VWA3B
FAM60A		WBP5	CACNB3	WBP5		VWA5A
RAD23B		CDKN1A	DIS3L	CDKN1A		VWA5B1
RPS25		THNSL2	FAM133DP	THNSL2		VWA5B2
H3F3B		AFAP1L1	NDST1	AFAP1L1		VWA7
RPS27		WBSCR27	OSBPL9	WBSCR27		VWA9
LINC00657		MORF4L2-AS1	RPRD1B	MORF4L2-AS1		VWCE
GANAB		EGF	SLC3A2	EGF		VWDE
RPS10		HDHD1	ZMIZ1	HDHD1		VWF
MMP14		CDKN1C	AHI1	CDKN1C		WISP1
STMN1		CDC42EP5	CUX1	CDC42EP5		WISP2
ERRFI1		IL2RB	FBXW8	IL2RB		WISP3
GPC3		SLC44A5	THUMPD3	SLC44A5		ZP1
RPS15A		ANK1	HECTD2	ANK1		ZP2
SPINT2		MERTK	NIPA2	MERTK		ZP3
CAPN2		SMS	BCLAF1	SMS		ZP4
DAG1		MMRN2	FARP1	MMRN2		ZPLD1
XRCC5		NNAT	KIAA1841	NNAT		COL10A1
RPL32		STEAP3	LRRC8A	STEAP3		COL11A1
PFN1		OFD1	SLC39A3	OFD1		COL11A2
SLC25A6		TCEAL8	SPATS2	TCEAL8		COL12A1
TMSB10		LY6H	LASP1	LY6H		COL13A1
RPL30		CLCN1	MAP4K4	CLCN1		COL14A1
H3F3AP4		TMSB4X	PIEZO1	TMSB4X		COL15A1
RPL37A		TCEAL4	CALU	TCEAL4		COL16A1
FTL		FAM122B	ITPR2	FAM122B		COL17A1
ST13		WNT7A	MARCKSL1	WNT7A		COL18A1
PCBP2		BEX2	NLN	BEX2		COL19A1
RPL24		MORC4	CD151	MORC4		COL1A1
MATR3		TCEAL7	DUSP14	TCEAL7		COL1A2
UBB		ARHGEF34P	ITM2C	ARHGEF34P		COL20A1
BSG		ESPN	MYL6	ESPN		COL21A1
SERBP1		PRDX4	PGAM5	PRDX4		COL22A1
STT3B		IFITM2	SNRK	IFITM2		COL23A1
CLTC		TCEANC	ZC2HC1A	TCEANC		COL24A1
FUS		CLDN10	CHRAC1	CLDN10		COL25A1
LIN28A		RAB9B	GRHL2	RAB9B		COL26A1
HMGN1		CPAMD8	KLHL9	CPAMD8		COL27A1
CALM3		TGFBR3	NISCH	TGFBR3		COL28A1
HMGN2		HCAR2	UFL1	HCAR2		COL2A1
RPL29		PDZD7	ADD3	PDZD7		COL3A1
HSPD1		RGS16	CES1	RGS16		COL4A1
IQGAP1		UAP1L1	DSEL	UAP1L1		COL4A2
YWHAQ		TRPV3	FLNA	TRPV3		COL4A3
RPL21P28		TUBA3D	PRKD3	TUBA3D		COL4A4
CTNND1		SOX2	RAB15	SOX2		COL4A5
NASP		CSF2RA	XDH	CSF2RA		COL4A6
CHD4		ENOX2	FAM200B	ENOX2		COL5A1
YAP1		CHCHD2	GOLIM4	CHCHD2		COL5A2
MALAT1		MCOLN2	LLPH	MCOLN2		COL5A3
RPL18A		SPAG17	NPC2	SPAG17		COL6A1
ATP5A1		CLEC4GP1	FAM117B	CLEC4GP1		COL6A2
XRCC6		POMZP3	HOXA3	POMZP3		COL6A3
UBA1		RHBDL3	MAP3K1	RHBDL3		COL6A5
BCAM		FOXJ1	LIMK2	FOXJ1		COL6A6
COL2A1		OCRL	AACS	OCRL		COL7A1
TRIM28		CASQ1	ACVR1	CASQ1		COL8A1
DDX3X		CD40	TDRD3	CD40		COL8A2
EIF3A		AKR1C2	C10orf32	AKR1C2		COL9A1
EIF3L		MORF4L2	DPP3	MORF4L2		COL9A2
PBX1		FAM199X	MME	FAM199X		COL9A3
CALU		RAB9A	UBXN2A	RAB9A		ACAN
RPL37		KLHL15	KLC1	KLHL15		ASPN
SEP8		CACNG8	ZNF513	CACNG8		BCAN
SFPQ		HERPUD1	MYO19	HERPUD1		BGN
ACTN1		TRIM29	NABP2	TRIM29		CHAD
SF3B1		ADCY5	PIGX	ADCY5		CHADL
ANXA1		NXPH4	ACTN4	NXPH4		DCN
TNC		SLC38A4	CDH3	SLC38A4		EPYC
BCAT1		SP6	DPH3	SP6		ESM1
CBX5		CD82	ACLY	CD82		FMOD
CALM2		TCEAL1	IGFBP2	TCEAL1		HAPLN1
KPNB1		IGFBP4	ITGB5	IGFBP4		HAPLN2
EIF3E		RND1	PIGT	RND1		HAPLN3
MORF4L1		LRRK1	SH3RF1	LRRK1		HAPLN4
FLNB		RPS4X	TENM3	RPS4X		HSPG2
RPL39		CD79B	ZBTB1	CD79B		IMPG1
SLC25A3		STAU2-AS1	GMPPB	STAU2-AS1		IMPG2
RHOA		EDNRA	IKBIP	EDNRA		KERA
MST4		TRIM66	PRDM5	TRIM66		LUM
MPZL1		ALPK2	TTC27	ALPK2		NCAN
EIF4G1		LOC399715	FASTKD5	LOC399715		NYX
SLC38A2		CEBPA	FOXN3	CEBPA		OGN
RPL27		PANX2	ARL6IP5	PANX2		OMD
CDV3		ALG1L	FERMT2	ALG1L		OPTC
HNRNPD		FAM131B	PRKAB1	FAM131B		PODN
PFN2		SLC15A2	SLC27A4	SLC15A2		PODNL1
LRP2		APOBEC3G	MARS	APOBEC3G		PRELP
ATP5B		SLC9A7	NUP88	SLC9A7		PRG2
COL12A1		IL32	COX20	IL32		PRG3
TUBA1A		ATP8B4	ERRFI1	ATP8B4		PRG4
VCP		MED15P9	HYOU1	MED15P9		SPOCK1
TMEM30A		ADAM12	MYCL	ADAM12		SPOCK2
WDR1		SMOC2	CDH24	SMOC2		SPOCK3
S100A11		TRIM14	ACSL3	TRIM14		SRGN
DSTN		IGF2	CYBA	IGF2		VCAN
LAPTM4A		KLHL13	DBN1	KLHL13		ANXA1
PRKDC		PRKXP1	EBP	PRKXP1		ANXA10
COL4A1		KRT15	HLA-C	KRT15		ANXA11
MARCKSL1		C1QL2	HPS5	C1QL2		ANXA13
PLD3		NEURL1	NHSL1	NEURL1		ANXA2
RAD21		MTM1	TCF4	MTM1		ANXA3
RPS16		KAL1	ASS1	KAL1		ANXA4
EPAS1		IGF2-AS	PDIA3	IGF2-AS		ANXA5
EFNB2		HSD3BP4	MAK16	HSD3BP4		ANXA6
NR2F2		TNNT3	BRSK1	TNNT3		ANXA7
EIF4A2		TRAPPC2	LAMC1	TRAPPC2		ANXA8
MAGED1		ATP6V0A4	VGLL4	ATP6V0A4		ANXA8L1
CRABP2		CD274	LRRC16A	CD274		ANXA9
PTBP1		ARRB1	FNDC3A	ARRB1		C1QA
DYNC1H1		KCNJ10	L1TD1	KCNJ10		C1QB
GNB1		MGLL	HOMER1	MGLL		C1QC
SPTAN1		LINC01021	LMNB2	LINC01021		C1QL1
TPM3		CXorf23	OTUD3	CXorf23		C1QL2
EIF2S3		TSPAN15	ELN	TSPAN15		C1QL3
PRRC2B		NAIP	SEMA3A	NAIP		C1QL4
TOP2A		TXNIP	NLGN2	TXNIP		C1QTNF1
PTK7		FZD4	BOK	FZD4		C1QTNF2
FASN		SYT12	CLCN4	SYT12		C1QTNF3
HNRNPDL		ANKLE1	COTL1	ANKLE1		C1QTNF4
RAN		FAM212B	GOSR2	FAM212B		C1QTNF5
CYR61		ABCA12	PENK	ABCA12		C1QTNF6
CTSV		UNC13D	SAMD1	UNC13D		C1QTNF7
RPL18		LYG1	TWSG1	LYG1		C1QTNF8
HAPLN1		DAPK2	NME3	DAPK2		C1QTNF9
GSTP1		DBP	ACBD6	DBP		CD209
RPLP2		PDZD2	KIAA1161	PDZD2		CLC
ACTR2		TBC1D8B	SEC24D	TBC1D8B		CLEC10A
AP2B1		GEMIN8	UTY	GEMIN8		CLEC11A
SRSF3		DQX1	GNAI1	DQX1		CLEC12A
DDB1		S100A16	MCM2	S100A16		CLEC12B
SUCO		ACHE	GJA1	ACHE		CLEC14A
IPO5		PRPS2	MSANTD3	PRPS2		CLEC17A
RPL13A		SNORA25	SVOPL	SNORA25		CLEC18A
PDIA6		RAP2C	TOM1L2	RAP2C		CLEC18B
NDST1		GATA6	C20orf194	GATA6		CLEC18C
SLC44A2		KCNG1	TCTN1	KCNG1		CLEC19A
COL4A5		SFMBT2	CASC10	SFMBT2		CLEC1A
CLIC4		EIF1AX	NGRN	EIF1AX		CLEC1B
PGAM1		NKD2	ZBTB8OS	NKD2		CLEC2A
CDC42		OLFML1	ARHGEF35	OLFML1		CLEC2B
MARCKS		TMEM92	TES	TMEM92		CLEC2D
SCD		EVA1A	PPP1R14B	EVA1A		CLEC2L
PEG10		GTF2H2	MAPRE1	GTF2H2		CLEC3A
PRSS23		NID2	BTF3	NID2		CLEC3B
MYL9		ENHO	C12orf57	ENHO		CLEC4A
MEST		GPR126	ZNF552	GPR126		CLEC4C
SNRNP200		LGI2	FBXW4	LGI2		CLEC4D
RPL34		PDK3	UBIAD1	PDK3		CLEC4E
IGF2BP1		FLVCR2	DND1	FLVCR2		CLEC4F
ARL6IP1		LINC00176	ATP13A2	LINC00176		CLEC4G
ITM2C		PLCXD3	NT5DC2	PLCXD3		CLEC4M
XPO1		SSC4D	ATF1	SSC4D		CLEC5A
RBMX		AHNAK2	DHTKD1	AHNAK2		CLEC6A
RPS5		DOCK11	OGG1	DOCK11		CLEC7A
SON		OXTR	RWDD2B	OXTR		CLEC9A
CIRBP		KLRC2	CNTRL	KLRC2		COLEC10
WLS		ZNF385C	NAB1	ZNF385C		COLEC11
IVNS1ABP		ABCA5	NREP	ABCA5		COLEC12
PRPF8		BBS9	ABCA7	BBS9		CSPG4
LRRC75A-AS1		IL16	KCTD10	IL16		CSPG5
APOE		FER1L4	PLOD1	FER1L4		ELFN1
SRSF1		RIBC1	WLS	RIBC1		ELFN2
CNN2		FSTL4	TCF3	FSTL4		EMCN
HNRNPM		SNCG	CNPY4	SNCG		FCN1
TPI1		HTR1D	C11orf80	HTR1D		FCN2
ENTPD4		TAPBPL	CRELD2	TAPBPL		FCN3
RPL35A		GATA6-AS1	PKP3	GATA6-AS1		FREM1
EIF4H		OVOL1	VASH1	OVOL1		FREM2
HUWE1		PIGZ	AUNIP	PIGZ		FREM3
F11R		SLCO4C1	FAM20A	SLCO4C1		GPC1
DHCR24		DPPA2	FIGNL1	DPPA2		GPC2
CALM1		LOC286437	PLEKHG2	LOC286437		GPC3
CTSB		SOD3	SMYD3	SOD3		GPC4
USP22		EIF2S3	CYTH2	EIF2S3		GPC5
SERPINH1		CRYL1	LOC728613	CRYL1		GPC6
MAGED2		MEIS1-AS3	MEGF9	MEIS1-AS3		GREM1
MORF4L2		GPR155	NUMBL	GPR155		GRIFIN
RPS13		SLC25A27	PLEKHG4B	SLC25A27		HPX
EWSR1		PHF6	STIM2	PHF6		HSPC159
PARP1		CCBE1	ERICH1	CCBE1		ITLN1
SEP9		TNFAIP2	HOMER3	TNFAIP2		ITLN2
MMP2		DCAF12L1	NOC4L	DCAF12L1		LGALS1
PRRC2A		LAMP3	PDE4D	LAMP3		LGALS12
BAMBI		FNDC5	PTPRS	FNDC5		LGALS13
GDI2		PHLDA2	SMARCD1	PHLDA2		LGALS14
KTN1		CYGB	WBP1	CYGB		LGALS16
ARHGAP29		CECR1	FRG1B	CECR1		LGALS2
IGDCC3		TAB3	PDIA4	TAB3		LGALS3
PERP		CASP10	AGRN	CASP10		LGALS4
ALDOA		TMC5	B4GALT1	TMC5		LGALS7
KPNA2		GRIN2D	PLXDC2	GRIN2D		LGALS8
CPE		CNR1	ANK3	CNR1		LGALS9
PRRC2C		TMPRSS13	LIMA1	TMPRSS13		LGALS9B
HNRNPL		CD44	MASTL	CD44		LGALS9C
DST		ACER2	SLCO2A1	ACER2		LMAN1
UBE2D3		NR6A1	ATP6V0E2	NR6A1		LMAN1L
RDX		GFPT2	SIPA1L2	GFPT2		MBL2
NES		GPR160	HYAL2	GPR160		MUC1
CAPRIN1		STAT5A	RAD21	STAT5A		MUC12
LRRN1		TCEAL3	TMX4	TCEAL3		MUC13
TMEM123		AGAP9	EID2	AGAP9		MUC15
H2AFZ		APOBEC3F	TGIF1	APOBEC3F		MUC16
TUBA1C		TTC18	ATP10D	TTC18		MUC17
EEF1B2		WDR44	PIK3R1	WDR44		MUC19
RPL21		APOO	PTPN14	APOO		MUC2
ITGAV		POLA1	TTC9	POLA1		MUC20
RPL28		C19orf38	ERC1	C19orf38		MUC21
SLC2A1		CA5BP1	SMAD3	CA5BP1		MUC22
TINAGL1		KCNK5	GDF6	KCNK5		MUC3A
SEMA3C		NFATC1	DDX5	NFATC1		MUC4
SEMA3D		KLHL7-AS1	EMC10	KLHL7-AS1		MUC5AC
RCN1		RGS10	MAMDC2	RGS10		MUC5B
MYL12B		ZNF284	PDGFC	ZNF284		MUC6
SRP9		GPC4	RNF217	GPC4		MUC7
JUP		SAP25	PALLD	SAP25		MUC8
FAT1		SLC16A8	COL3A1	SLC16A8		MUCL1
NREP		CXCL16	RLTPR	CXCL16		OVGP1
OBSL1		IRF1	NME4	IRF1		PARM1
VCL		CCL2	PKIA	CCL2		PLXDC1
BZW1		JARID2-AS1	BZRAP1	JARID2-AS1		PLXDC2
MAP4K4		IFITM3	ZNF107	IFITM3		PLXNA1
ADAR		ADHFE1	CCND1	ADHFE1		PLXNA2
SMARCC1		AKR1C1	KANK1	AKR1C1		PLXNA3
ACADVL		PRRG1	RANBP17	PRRG1		PLXNA4
RPS29		RAB3IL1	SERPINH1	RAB3IL1		PLXNB1
ZFP36L1		TCEAL5	AP1S3	TCEAL5		PLXNB2
DEK		RHOBTB2	B4GALNT4	RHOBTB2		PLXNB3
NGFRAP1		CAPS	FADS1	CAPS		PLXNC1
PAICS		LOC100507351	LINC00943	LOC100507351		PLXND1
RBBP4		ABTB1	XPR1	ABTB1		PROL1
PTGES3		SLC9A3	GALNS	SLC9A3		REG1A
TUG1		FBXO32	IFNAR2	FBXO32		REG1B
PGK1		SGPP1	LIMD2	SGPP1		REG3A
ANXA3		ADCK3	RBMS1	ADCK3		REG3G
DSC2		EPB41L4B	RDH11	EPB41L4B		REG4
OSBPL9		IRF2	CAD	IRF2		SDC1
GTF2I		PLAC8	MANEA	PLAC8		SDC2
RTN4		SMOC1	RCBTB2	SMOC1		SDC3
IGFBP2		METTL7A	RHOBTB3	METTL7A		SDC4
KHDRBS1		ENPP1	MINA	ENPP1		SEMA3A
KANK4		HOXC13	SKIL	HOXC13		SEMA3B
HNRNPUL1		CLK1	TMEM117	CLK1		SEMA3C
MXRA5		HOXA5	KATNBL1	HOXA5		SEMA3D
HDGF		GAS6	PDLIM7	GAS6		SEMA3E
HNRNPA0		LIFR	SP4	LIFR		SEMA3F
PRKCSH		PDPR	USP12	PDPR		SEMA3G
SUMO2		TRIM7	RSPO1	TRIM7		SEMA4A
SRSF6		SCN11A	TDG	SCN11A		SEMA4B
WSB1		STRA6	ZNF283	STRA6		SEMA4C
CADM1		ZNF818P	CDH2	ZNF818P		SEMA4D
PEG3		EGFEM1P	HMGA2	EGFEM1P		SEMA4F
USP9X		AZIN2	PFN2	AZIN2		SEMA4G
ARL4C		APOBEC3B	RAB20	APOBEC3B		SEMA5A
IGF1R		MPP1	SCUBE3	MPP1		SEMA5B
SLC39A10		FAM46A	SEMA3C	FAM46A		SEMA6A
PLEC		FAS	SVIP	FAS		SEMA6B
BTF3		TBX15	NKAIN4	TBX15		SEMA6C
IPO7		IFITM1	PLD3	IFITM1		SEMA6D
MLEC		AMPD3	CTSL	AMPD3		SEMA7A
AZIN1		CITED4	GALNT6	CITED4		SFTA2
HNRNPR		STAG2	NPHP3	STAG2		SFTA3
TTC3		PTPLAD2	PBXIP1	PTPLAD2		SFTPA1
DBN1		SLC7A8	PTER	SLC7A8		SFTPA2
ARPC2		CCDC163P	TBC1D16	CCDC163P		SFTPB
PPIB		LOC389765	PCSK7	LOC389765		SFTPC
TLN1		TNS1	SMAD7	TNS1		SFTPD
CNN3		TAS2R5	COL26A1	TAS2R5		A2M
TUBB4B		STC2	MLLT11	STC2		A2ML1
AP2M1		ADAM8	UCHL1	ADAM8		ADAM10
HMGB2		PROM2	CEP128	PROM2		ADAM11
MAP4		GNG2	MPDZ	GNG2		ADAM12
TNPO1		PTCHD4	ZNF503-AS2	PTCHD4		ADAM15
PDIA4		SLCO3A1	AJUBA	SLCO3A1		ADAM17
LAPTM4B		TNXB	HDX	TNXB		ADAM18
VIM		CEL	TFRC	CEL		ADAM19
EGR1		SLC16A3	KCTD17	SLC16A3		ADAM2
MIR6723		SLC30A8	NOTCH3	SLC30A8		ADAM20
LMNB2		CLK4	ZNF48	CLK4		ADAM21
PPP1CB		ST6GAL1	IGDCC3	ST6GAL1		ADAM22
SUPT16H		BTN3A2	MAPK8IP1	BTN3A2		ADAM23
NPEPPS		MID1IP1	SPTBN2	MID1IP1		ADAM28
SSRP1		NMNAT2	UGP2	NMNAT2		ADAM29
ANXA5		PLEKHH2	BPGM	PLEKHH2		ADAM30
TOP2B		CAMK1G	EDIL3	CAMK1G		ADAM32
PPP2R1A		CDH12	GRIP1	CDH12		ADAM33
TEAD1		HPRT1	PTK7	HPRT1		ADAM7
CNOT1		LRCH2	ZNF124	LRCH2		ADAM8
DDR1		BNIPL	CCDC112	BNIPL		ADAM9
TAGLN2		RGS14	DAPK3	RGS14		ADAMDEC1
EIF5A		OAF	GUCY1A3	OAF		ADAMTS1
TM9SF3		PLD5	LEFTY2	PLD5		ADAMTS10
SRSF2		GATA2	PYGO1	GATA2		ADAMTS12
SVIL		IGFBPL1	ATP7B	IGFBPL1		ADAMTS13
LARP1		ELF3	FRMD4B	ELF3		ADAMTS14
TPR		FAM41C	NCS1	FAM41C		ADAMTS15
CENPF		PVRIG	NAV2	PVRIG		ADAMTS16
PRDX6		FOXO4	TIMM23B	FOXO4		ADAMTS17
TMEM2		MUC3A	SLC43A3	MUC3A		ADAMTS18
YWHAB		RP2	ZNF618	RP2		ADAMTS19
PALLD		INSR	TPM1	INSR		ADAMTS2
RPL36A		FUNDC1	DPF2	FUNDC1		ADAMTS20
SMARCA5		GPC3	COL5A1	GPC3		ADAMTS3
TAF15		KCNAB1	LPHN2	KCNAB1		ADAMTS4
LASP1		NCAM2	JPH1	NCAM2		ADAMTS5
POLR2A		IGSF1	KCNMB4	IGSF1		ADAMTS6
LDHA		ARRDC4	MMP9	ARRDC4		ADAMTS7
MYOF		CD99L2	CERS6	CD99L2		ADAMTS8
IQGAP2		EDA2R	RASEF	EDA2R		ADAMTS9
EPCAM		GRK5	SACS	GRK5		ADAMTSL1
SAE1		KATNAL2	MMP2	KATNAL2		ADAMTSL2
PXDN		RPL22L1	UHRF1	RPL22L1		ADAMTSL3
SEC61A1		CDC42EP4	FOXO1	CDC42EP4		ADAMTSL4
WDR6		IL13RA1	LOXL1	IL13RA1		ADAMTSL5
HMGCS1		SLC22A15	MOB3B	SLC22A15		AGT
G3BP2		SLC12A2	CACNA1H	SLC12A2		AMBP
DHX9		SLC29A1	CCNJL	SLC29A1		ASTL
TJP1		LOC642846	TTC38	LOC642846		BMP1
RBM3		NHS	EHD1	NHS		C17orf58
CCT8		EPSTI1	TMCO4	EPSTI1		CD109
ITM2B		TWIST2	FGGY	TWIST2		CELA1
TKT		SLC16A2	STON2	SLC16A2		CELA2A
ARPP19		ARL4D	STAG3L4	ARL4D		CELA2B
CAP1		SESN1	NDUFS5	SESN1		CELA3A
TNS3		CNTNAP2	SMPDL3B	CNTNAP2		CELA3B
H1F0		DMD	CAP2	DMD		CPAMD8
RPL35		SETD7	LTBP1	SETD7		CPN2
ACTC1		TMC4	ITGAV	TMC4		CST1
KHSRP		HOTAIRM1	PRTFDC1	HOTAIRM1		CST11
SDCBP		PCYT1B	CRABP2	PCYT1B		CST2
EIF3C		SEPP1	PLEKHA7	SEPP1		CST3
ATF4		LRRTM4	CDH4	LRRTM4		CST4
SMARCA4		TMCO6	HEPH	TMCO6		CST5
SPTBN1		GSDMB	NDUFA6-AS1	GSDMB		CST6
SLC3A2		CAPN3	LMO7	CAPN3		CST7
DDOST		PSTPIP2	RPSAP58	PSTPIP2		CST8
EIF3F		B3GNT7	ROBO1	B3GNT7		CST9
KIF5B		MXRA8	ACAT2	MXRA8		CST9L
CCT6A		NKPD1	IRS1	NKPD1		CSTA
DDX39B		TMEM254-AS1	SULF2	TMEM254-AS1		CSTB
SRSF11		RAP2C-AS1	PDZRN3	RAP2C-AS1		CSTL1
MLLT4		CYP2S1	ATP1B1	CYP2S1		CTSA
MCM7		KDM5C	CSRP2	KDM5C		CTSB
TOMM20		NOL3	HLA-A	NOL3		CTSC
MCL1		KCND2	CCR6	KCND2		CTSD
CBX3		LOC284581	DOK4	LOC284581		CTSE
GDF6		ETS2	GUSBP1	ETS2		CTSF
LRP1		PCDHB16	CCDC88A	PCDHB16		CTSG
EIF4EBP2		GDPD5	DTD2	GDPD5		CTSH
SEP11		SLC23A2	VASH2	SLC23A2		CTSK
CD164		ARRDC2	C1orf198	ARRDC2		CTSL
SLC16A1		KIF13B	DNM1	KIF13B		CTSO
RBM39		ZMAT3	RBM38	ZMAT3		CTSS
FNBP1L		C21orf140	WNT6	C21orf140		CTSV
GLTSCR2		HLA-DQB1	EPHB2	HLA-DQB1		CTSW
KDM1A		LYST	SLC22A17	LYST		CTSZ
HDAC2		VWCE	TMEM51	VWCE		EGLN1
RAC1		CEBPA-AS1	CADM4	CEBPA-AS1		EGLN2
ALDH7A1		GAS1	ZNRF3	GAS1		EGLN3
S100A10		LINC00663	CKLF	LINC00663		ELANE
HNRNPAB		NLRC5	SRR	NLRC5		F10
SEMA5A		ZNF572	BAMBI	ZNF572		F12
SFRP1		CASP8	DNAJC1	CASP8		F13A1
CAPN1		FZD5	SLC25A25	FZD5		F13B
QARS		STON1-GTF2A1L	SOX15	STON1-GTF2A1L		F2
EIF1		NCEH1	TAGLN	NCEH1		F7
PDLIM1		AMMECR1	ROR1	AMMECR1		F9
NCKAP1		AVPI1	JUN	AVPI1		FAM20A
SEP7		C19orf33	KCNT2	C19orf33		FAM20B
UBA52		NEAT1	PDPN	NEAT1		FAM20C
HIF1A		BCORL1	CASC15	BCORL1		HABP2
SYNCRIP		ZDHHC8P1	ZBTB40	ZDHHC8P1		HMSD
SRSF5		PLEKHF1	FHL2	PLEKHF1		HPSE
NPC2		KAAG1	PCDHA12	KAAG1		HPSE2
ANKS1A		TMSB15B	SLC1A6	TMSB15B		HRG
ATP2A2		ACSL4	ACTN1	ACSL4		HTRA1
PTTG1IP		SH3KBP1	WNT4	SH3KBP1		HTRA3
PNN		SYTL5	EOGT	SYTL5		HTRA4
CNBP		IFIH1	RTN4R	IFIH1		HYAL1
GJA1		DTX3L	FSIP2	DTX3L		HYAL2
CAST		RIN3	GBAP1	RIN3		HYAL3
SORT1		MEIS3	TEAD2	MEIS3		HYAL4
CCT5		C1QTNF1	COL1A1	C1QTNF1		ITIH1
CTGF		PLEKHA6	TTC3P1	PLEKHA6		ITIH2
ADD1		ADA	TNS3	ADA		ITIH3
PCBP1		FXYD3	DCLK2	FXYD3		ITIH4
CKAP5		FZD7	LDLR	FZD7		ITIH5
RBBP7		LURAP1	ZNF71	LURAP1		ITIH6
RPN2		MLKL	LINC00702	MLKL		KAZALD1
TARDBP		C17orf104	TNFRSF12A	C17orf104		KNG1
MRFAP1		TRIM16	CDC14A	TRIM16		KY
SOX4		FAXDC2	CPPED1	FAXDC2		LEPRE1
FRAS1		N4BP2L1	MYL9	N4BP2L1		LEPREL1
SURF4		MOCS1	TENM2	MOCS1		LEPREL2
MTRNR2L9		NYAP1	CCDC107	NYAP1		LOX
PRDX1		CA11	CYYR1	CA11		LOXL1
PBX2		RASGEF1A	ARHGEF26	RASGEF1A		LOXL2
TJP2		CHM	CLIP2	CHM		LOXL3
VAT1		LINC00654	EPHA2	LINC00654		LOXL4
DOCK9		MYBL1	ARSB	MYBL1		LPA
PAPOLA		LOC102724814	CCDC126	LOC102724814		MASP1
FDFT1		ZNF467	SDK1	ZNF467		MASP2
CBX1		TSPYL2	ST3GAL5	TSPYL2		MEP1A
CAND1		GDF11	ANO5	GDF11		MEP1B
ARF1		IGDCC4	AXIN2	IGDCC4		MMP1
SND1		MYH7B	OXR1	MYH7B		MMP10
HP1BP3		GABRE	ZNF718	GABRE		MMP11
CCT4		CREBRF	ITGA9	CREBRF		MMP12
MCM3		DBNDD1	TNFRSF19	DBNDD1		MMP13
CTTN		C15orf39	LATS2	C15orf39		MMP14
TNKS1BP1		CACNA1F	FAM198B	CACNA1F		MMP15
NOTCH3		FGFR3	NES	FGFR3		MMP16
IMPDH2		MID2	VASN	MID2		MMP17
UBE2J1		PLCB1	DAAM1	PLCB1		MMP19
COPA		LOC101927746	SCAMP5	LOC101927746		MMP2
PKP2		RCAN3AS	PLTP	RCAN3AS		MMP20
GLG1		SQSTM1	TMEM132A	SQSTM1		MMP21
TMEM167A		SYT14	GOLGA8A	SYT14		MMP23B
MAZ		VCAN	ADAMTS7	VCAN		MMP24
BCLAF1		ADAT2	PHLDB2	ADAT2		MMP25
COL4A6		SIGLEC6	ACOT11	SIGLEC6		MMP26
NT5DC2		SMA4	STOM	SMA4		MMP27
MCM4		PLCB4	CCDC125	PLCB4		MMP28
HNRNPF		WDR86-AS1	EFNA5	WDR86-AS1		MMP3
MGEA5		ZNF600	EFR3B	ZNF600		MMP7
HNRNPH3		LINC00630	ENDOD1	LINC00630		MMP8
MPDZ		FAM83F	USP32P2	FAM83F		MMP9
TENM3		HAPLN1	FBLIM1	HAPLN1		NGLY1
TMED10		SLC7A2	FBN3	SLC7A2		OGFOD1
WHSC1		GJD3	AES	GJD3		OGFOD2
FBN2		PCDH1	AMOTL2	PCDH1		P4HA1
CCT3		PCDHB13	CAV2	PCDHB13		P4HA2
SF1		C14orf80	FAT3	C14orf80		P4HA3
ACIN1		DBNDD2	SYT11	DBNDD2		P4HTM
HN1L		PI4KAP2	ZNF43	PI4KAP2		PAMR1
PRKAR1A		ZNF487	ZNF641	ZNF487		PAPPA
ILF2		LPXN	OBFC1	LPXN		PAPPA2
RPL36		NBR2	TPM2	NBR2		PCSK5
ACLY		MAGI2-AS3	CCDC80	MAGI2-AS3		PCSK6
SLK		HPSE	KIRREL	HPSE		PI3
CRABP1		TMEM187	TRIM6	TMEM187		PLAT
ENAH		FAT2	PIGW	FAT2		PLAU
CD99		PHKA2	WWTR1	PHKA2		PLG
OAZ1		SPEG	ZNF677	SPEG		PLOD1
PSMD2		ZNF280C	C8orf4	ZNF280C		PLOD2
KDM5B		NLGN4X	ISL1	NLGN4X		PLOD3
LAMP1		RPGR	SBK1	RPGR		PRSS1
NUMA1		VWDE	ZIK1	VWDE		PRSS12
AMOTL2		MYO15B	SLC7A5	MYO15B		PRSS2
YWHAG		SRGAP2D	LOC440311	SRGAP2D		PRSS3
FADS2		IKBKE	HES6	IKBKE		PZP
MKI67		ADCY10P1	NDN	ADCY10P1		SERPINA1
TMED2		EPHB3	ZNF92	EPHB3		SERPINA10
CREB3L2		PLIN2	LRFN4	PLIN2		SERPINA11
SMC1A		LYPD3	SDC2	LYPD3		SERPINA12
FXR1		APOBEC3C	SLC6A8	APOBEC3C		SERPINA2
SERINC5		EBI3	SYDE1	EBI3		SERPINA3
ARCN1		BEX4	B3GALNT1	BEX4		SERPINA4
CCT7		FAM122C	DLC1	FAM122C		SERPINA5
ANP32A		PAK6	LINC00526	PAK6		SERPINA6
SKP1		HLA-DOA	SLFN12	HLA-DOA		SERPINA7
SLC25A5		RPL14	GLI2	RPL14		SERPINA9
WNK1		WHAMM	FAM66C	WHAMM		SERPINB1
CCNI		C17orf59	NOMO3	C17orf59		SERPINB10
PPP1CC		CCDC88B	CSRNP1	CCDC88B		SERPINB11
INPP5F		NXT2	HNMT	NXT2		SERPINB12
PSIP1		PAQR6	ZNF681	PAQR6		SERPINB13
CNDP2		SAP30	GNAT3	SAP30		SERPINB2
HSPA9		SPATA18	IGFBP3	SPATA18		SERPINB3
SRP14		LHFPL4	CNN1	LHFPL4		SERPINB4
SMS		CEBPB	FADS2	CEBPB		SERPINB5
TMPO		GJA3	LOC730101	GJA3		SERPINB6
CCNG1		HSPA1B	LOXL2	HSPA1B		SERPINB7
LUC7L3		MFAP5	VEPH1	MFAP5		SERPINB8
TTYH3		SHISA4	SCD5	SHISA4		SERPINB9
SREBF2		SCNN1A	MFAP2	SCNN1A		SERPINC1
AKAP12		CCDC183	TMEM200C	CCDC183		SERPIND1
LSM14A		METTL12	TMEM2	METTL12		SERPINE1
KDELR1		SLC22A18	PCDH17	SLC22A18		SERPINE2
EEF1D		DMXL2	GAS2L1	DMXL2		SERPINE3
PDGFC		MTMR1	LOC646903	MTMR1		SERPINF1
PTP4A1		ANKRD33B	TSPYL5	ANKRD33B		SERPINF2
GLUL		ATG4A	PDE9A	ATG4A		SERPING1
NFE2L1		SH3GL3	EGFL7	SH3GL3		SERPINH1
ACTR3		SYTL4	GPC6	SYTL4		SERPINI1
SF3B2		PRPS1	COL18A1	PRPS1		SERPINI2
RCC2		USP11	FSCN1	USP11		SLPI
SNRNP70		LGALS3BP	BCAR1	LGALS3BP		SPAM1
PTPLAD1		PCDHB14	DACT1	PCDHB14		ST14
RPL38		INTU	PFKFB3	INTU		SULF1
EIF2AK1		CYBRD1	TMTC1	CYBRD1		SULF2
EIF3H		RIN1	UBE2J1	RIN1		TGM1
ADAMTS18		ZNF214	SNHG17	ZNF214		TGM2
FLRT3		ACY1	PTPLA	ACY1		TGM3
EIF5		SH3BP5	RHOB	SH3BP5		TGM4
ZNF664		SLC10A4	CAV1	SLC10A4		TGM5
LPCAT1		COLEC12	LINC00662	COLEC12		TGM6
B4GALT1		FAM156A	HTR7	FAM156A		TGM7
TGM2		FMN2	PPIC	FMN2		TIMP1
PTMS		MAGI2	CDC42EP3	MAGI2		TIMP2
PLXNB2		GSTM2	NETO2	GSTM2		TIMP3
ITGB6		VSIG10L	WASF1	VSIG10L		TIMP4
LAMA1		RBM41	KIAA1614	RBM41		TLL1
PNISR		PAIP2B	NUAK1	PAIP2B		TLL2
PHLDB2		KAT2B	CSRP1	KAT2B		TMPRSS15
CD63		KIF21A	PDE3B	KIF21A		AMH
FKBP8		TMEM47	STK39	TMEM47		ANGPT1
TIA1		EFCAB13	SYT1	EFCAB13		ANGPT2
MYL12A		PPP1R32	LYPD1	PPP1R32		ANGPT4
THBS1		CARD11	DUSP4	CARD11		ANGPTL1
PXN		CYSTM1	KCNN1	CYSTM1		ANGPTL2
COX7C		IFI16	TM6SF2	IFI16		ANGPTL3
CDK6		CBX7	EML1	CBX7		ANGPTL4
TGFBI		TSPAN5	SLC16A10	TSPAN5		ANGPTL5
RPS15		ELOVL6	IRS2	ELOVL6		ANGPTL6
FKBP10		PDCD4	CBFA2T3	PDCD4		ANGPTL7
ADAM10		ERBB3	ADPRH	ERBB3		AREG
TRIM24		PLAU	ZNF542P	PLAU		ARTN
THRAP3		MACROD1	DOK5	MACROD1		BDNF
RAB11A		MXD1	CPT1C	MXD1		BMP10
PVRL2		TBC1D4	ANGPTL2	TBC1D4		BMP15
LPHN2		PSMD5-AS1	PORCN	PSMD5-AS1		BMP2
WBP5		FGF2	EPB41L3	FGF2		BMP3
KDELC2		PIGA	ZNF439	PIGA		BMP4
XPR1		UVRAG	ADAMTS18	UVRAG		BMP5
RBFOX2		ID1	PDLIM2	ID1		BMP6
RPS28		CARD10	RUNX1T1	CARD10		BMP7
SEC31A		NUDT4P2	CREB5	NUDT4P2		BMP8A
GLB1		SDC1	GPX3	SDC1		BMP8B
CDC42SE1		DFNB31	GALNT13	DFNB31		BRINP2
MAR6		ABCG2	TUBB3	ABCG2		BRINP3
ADH5		D2HGDH	LINC00476	D2HGDH		BTC
CCT2		PVRL1	GRPR	PVRL1		C1QTNF9B
MYO6		TP73	CHST15	TP73		CBLN1
ARID1A		ZC3HAV1	GLIPR1	ZC3HAV1		CBLN2
RAB1A		CSF1	TMPRSS11F	CSF1		CBLN3
CSE1L		GRB7	BMPER	GRB7		CBLN4
BRD2		CDK16	MAML2	CDK16		CCBE1
RBMS1		MAN1A1	RASL12	MAN1A1		CCL1
RCN2		SLC29A3	COL17A1	SLC29A3		CCL11
LMAN1		TAF4B	IQCJ-SCHIP1	TAF4B		CCL13
TM9SF2		TRIM38	SPSB1	TRIM38		CCL14
HYOU1		DCDC2	CELSR1	DCDC2		CCL15
ANP32E		PURA	SPRY2	PURA		CCL16
OGT		SLC1A3	CECR6	SLC1A3		CCL17
OS9		ARHGAP8	RND3	ARHGAP8		CCL18
BAG6		NQO2	LIMS2	NQO2		CCL19
KDELR2		SORL1	MSI2	SORL1		CCL2
MAN1A1		SYBU	EFNA2	SYBU		CCL20
VDAC1		SCML1	PLEKHG1	SCML1		CCL21
RBM25		SYCP2L	LOC100129203	SYCP2L		CCL22
CLSTN1		RGMA	ZNF280B	RGMA		CCL23
COPB2		CACNG4	ACTA2	CACNG4		CCL24
TCP1		FAM110A	FRMD6	FAM110A		CCL25
MACF1		ZNF761	SLC15A4	ZNF761		CCL26
VTCN1		EDARADD	KIF26B	EDARADD		CCL27
AHCY		NOL4L	ERICH6-AS1	NOL4L		CCL28
CAPZB		S100A13	SCHIP1	S100A13		CCL3
MFGE8		DEDD2	TGFB3	DEDD2		CCL3L3
FGFR1		RFK	TTC32	RFK		CCL4
FSCN1		VAMP5	PLCXD2	VAMP5		CCL4L1
RPL36A-HNRNPH2		LGALS3	FILIP1L	LGALS3		CCL4L2
PGD		MARVELD2	ATP2C2	MARVELD2		CCL5
SETD5		PINK1	ACPP	PINK1		CCL7
ASAP1		PITPNC1	SPTBN5	PITPNC1		CCL8
ID2		SECISBP2L	SUSD4	SECISBP2L		CFC1
MET		TSHZ1	DCN	TSHZ1		CFC1B
CORO1C		ALDH9A1	SLC7A1	ALDH9A1		CHRD
LRPPRC		FST	DLGAP2	FST		CHRDL1
TXNDC5		SNX33	MUM1L1	SNX33		CHRDL2
ADAMTSL4		PCDHB9	RGS2	PCDHB9		CLCF1
ESRG		SLC25A43	SEMA3D	SLC25A43		CNTF
LIMA1		TBC1D2B	TMEM51-AS1	TBC1D2B		CRHBP
NUDT21		ZNF501	C5orf55	ZNF501		CRLF1
CAPNS1		PPIL3	HHIP	PPIL3		CRLF3
MPRIP		PI4KAP1	IRAK1	PI4KAP1		CRNN
UTRN		SERPINB1	RELN	SERPINB1		CSF1
SMARCA1		NPNT	CAMK1D	NPNT		CSF2
SLC39A7		PNRC1	KCNJ13	PNRC1		CSF3
DHX15		CCNG1	THBS1	CCNG1		CSH1
ARF4		ABCC4	ARSI	ABCC4		CSH2
PTRF		EHD2	GADD45B	EHD2		CSHL1
H3F3A		HM13	CYP4V2	HM13		CTF1
RPN1		STXBP1	GPC2	STXBP1		CX3CL1
IGF2BP3		TRIM17	PLD6	TRIM17		CXCL1
ARF3		WDR63	LINC00704	WDR63		CXCL10
TNFRSF19		AK4	GPR153	AK4		CXCL11
RTN3		FDXR	LINC01356	FDXR		CXCL12
ID1		RPS27L	HTR1E	RPS27L		CXCL13
PCDH7		SDHAP2	NXPH2	SDHAP2		CXCL14
APEX1		SP100	HAPLN4	SP100		CXCL2
SULF2		LRRC37B	SRF	LRRC37B		CXCL3
MYADM		MBOAT1	WNT3	MBOAT1		CXCL5
SPIN1		TSC22D4	MYOZ1	TSC22D4		CXCL6
ARGLU1		PRTG	NFIB	PRTG		CXCL8
COPB1		SMN2	HES4	SMN2		CXCL9
ZFAND5		ST3GAL4	BMP4	ST3GAL4		DHH
ACSL3		ARAP3	GALNT10	ARAP3		EBI3
ANP32B		ARRDC3	PDGFD	ARRDC3		EDA
SPINT1		CD74	CNTN1	CD74		EGF
KIAA0100		ENDOV	MMP17	ENDOV		EGFL6
ARPC3		PEX6	SLC16A9	PEX6		EGFL7
EIF1AX		B4GALNT3	C15orf37	B4GALNT3		EGFL8
PHGDH		GPRC5B	CA3	GPRC5B		EPGN
UGP2		OSBPL6	ZNF521	OSBPL6		EPO
RANBP2		PSD4	ADAMTS17	PSD4		EREG
PLXNB1		TFPI	SLFN13	TFPI		FASLG
IGSF3		SPR	FBXL21	SPR		FGF1
ANK3		TMEM164	LOC729683	TMEM164		FGF10
EIF3D		B2M	VGLL3	B2M		FGF11
UBE2H		GPD1L	CKB	GPD1L		FGF12
MAPRE1		HSD17B11	KHDRBS3	HSD17B11		FGF13
SERF2		OSBPL3	SNRPN	OSBPL3		FGF14
SCRN1		SLC35A1	HMCN1	SLC35A1		FGF16
UBAP2L		PIM2	ITGB6	PIM2		FGF17
STIP1		PLSCR1	CERS6-AS1	PLSCR1		FGF18
VPS35		ACBD7	CAPS2	ACBD7		FGF19
PRDX2		PLCD1	CCDC103	PLCD1		FGF2
C11orf58		UBA1	SEP3	UBA1		FGF20
KIAA1217		ORAI3	ADAM23	ORAI3		FGF21
ATN1		PIK3IP1	BMP7	PIK3IP1		FGF22
QKI		TESK2	LINC01189	TESK2		FGF23
SEC11A		UNC5B	DLGAP1-AS2	UNC5B		FGF3
HSPA4		ATG16L2	TFAP2B	ATG16L2		FGF4
NUP205		PAOX	ZNF850	PAOX		FGF5
STT3A		PARP9	KIF5C	PARP9		FGF6
TCF3		LTBR	MINOS1-NBL1	LTBR		FGF7
PEBP1		MAP3K3	WNT10A	MAP3K3		FGF8
FAM168B		TFE3	SRRM4	TFE3		FGF9
TRIP12		TRIM27	GATM	TRIM27		FGFBP1
PIEZO1		SEMA7A	DOCK8	SEMA7A		FGFBP2
SF3B3		FAM86C2P	C15orf27	FAM86C2P		FGFBP3
FOS		NBPF15	MEF2C	NBPF15		FIGF
SMARCE1		S100A6	PKIB	S100A6		FLG
HMGN3		KIAA0247	GABRP	KIAA0247		FLG2
SMC4		ATP8B1	IPW	ATP8B1		FLT3LG
DNAJC10		GALT	PTPRD	GALT		FRZB
UBR4		MXI1	AKAP12	MXI1		FST
TIMP3		SPP1	LOC100288123	SPP1		FSTL1
CRIM1		APOC1	ZFHX4	APOC1		FSTL3
NAV2		C2CD2	TRPS1	C2CD2		GDF1
MAT2A		CLU	CREG2	CLU		GDF10
PAFAH1B1		IFI27L2	RASGRP1	IFI27L2		GDF11
PTPN11		NOTCH1	PCDH9	NOTCH1		GDF15
ADNP		KIZ	JAKMIP2-AS1	KIZ		GDF2
LY6E		SLC17A5	CDX2	SLC17A5		GDF3
PLCG1		ARL15	COMT	ARL15		GDF5
ATF7IP		GNG12	RSPO3	GNG12		GDF6
RBPMS		PHLDB3	EYA2	PHLDB3		GDF7
NME2		ZNF555	RUNX1	ZNF555		GDF9
ZMYM2		CLDN3	LOC643072	CLDN3		GDNF
SSR3		DLG2	DLX2	DLG2		GH1
LAMP2		NBPF1	PROS1	NBPF1		GH2
U2AF2		NDUFAF2	DLGAP1	NDUFAF2		HBEGF
TPX2		DYRK2	SERP2	DYRK2		HCFC1
LTBP1		GSDMD	NDNF	GSDMD		HCFC2
SDC4		TMEM135	COL14A1	TMEM135		HGF
ZYX		HERC5	RASA3	HERC5		HGFAC
SCAF11		ANKRD46	SLC7A11	ANKRD46		HHIP
CKAP4		TMEM243	GRIN3A	TMEM243		HRNR
STK24		ANKRD23	MSRB3	ANKRD23		IFNA1
RPS21		L3MBTL3	GCNT2	L3MBTL3		IFNA10
MSH6		NUDT4P1	ZNF365	NUDT4P1		IFNA13
DNAJA1		ZNF217	DBIL5P	ZNF217		IFNA14
SGK223		AEBP2	TRIM58	AEBP2		IFNA16
USP34		CBLB	LUZP2	CBLB		IFNA17
AP3D1		HSBP1L1	LRRC4	HSBP1L1		IFNA2
ATXN7L3B		C12orf76	CXCL12	C12orf76		IFNA21
GALNT2		ZNF285	PCDHB3	ZNF285		IFNA4
SSB		BRAF	LCTL	BRAF		IFNA5
ZC3H11A		FKBP5	KCNN4	FKBP5		IFNA6
FLII		DAPK1	SNURF	DAPK1		IFNA7
UBXN4		GLDC	NT5E	GLDC		IFNA8
NCAPD2		PCDHGC3	ELMOD1	PCDHGC3		IFNB1
DYNLL2		SIN3B	ACKR3	SIN3B		IFNE
IGF2R		MBLAC2	ALG10B	MBLAC2		IFNG
BAZ2A		NFKBIA	ACTA1	NFKBIA		IFNK
RND3		HDAC10	ITGA4	HDAC10		IFNW1
ESYT2		SMN1	PITX2	SMN1		IGF1
PRPF40A		CCDC8	LDLRAD4	CCDC8		IGF2
AFF4		RBMX2	KIF1A	RBMX2		IHH
ITGB5		SHFM1	SDSL	SHFM1		IL10
FARP1		UCP2	NSMCE1	UCP2		IL11
SSFA2		FAM213A	AKAP5	FAM213A		IL12A
ADAMTS1		FCHO1	MYH14	FCHO1		IL12B
NCOR2		HERC3	RAB39B	HERC3		IL13
ZMIZ1		ZDHHC9	MIR181A2HG	ZDHHC9		IL15
HMGCR		CLDN4	SERTAD4	CLDN4		IL16
ACKR3		DTX4	CYR61	DTX4		IL17A
EIF3B		MKNK2	DPF1	MKNK2		IL17B
TBC1D1		OMA1	XKR4	OMA1		IL17C
CD81		BLVRB	KCNMA1	BLVRB		IL17D
DDX6		VPS13B	SAR1B	VPS13B		IL17F
PCNA		ZNF215	CCDC40	ZNF215		IL18
DHFR		C3orf52	C5	C3orf52		IL19
TMED9		TAF5	SLC16A14	TAF5		IL1A
ALCAM		BDH1	TSHZ2	BDH1		IL1B
CD46		NR2F2-AS1	SPOCK1	NR2F2-AS1		IL1F10
CDH2		SEC31B	VGF	SEC31B		IL1F5
ANKRD11		STK17B	TMEM158	STK17B		IL1F6
CMTM6		TMEM87B	FSD1	TMEM87B		IL1F7
MID1		ZNF697	TLN2	ZNF697		IL1F8
STOM		GAS8	ZNF280D	GAS8		IL1F9
TES		TRIP10	SLITRK6	TRIP10		IL1RN
MYO1C		ATP6V1G2	LOC646214	ATP6V1G2		IL2
PABPC4		C1QTNF6	HPGD	C1QTNF6		IL20
IGF2BP2		HIC2	LINC01465	HIC2		IL22
DDX42		LYPLAL1	NFATC2	LYPLAL1		IL23A
STRAP		TSC22D3	LOC100507346	TSC22D3		IL24
WASF1		CCND3	ANKRD1	CCND3		IL25
AXL		PRRG4	HTRA1	PRRG4		IL26
DLG5		TMEM63A	PCDH7	TMEM63A		IL3
TPM2		CPS1	PCP4	CPS1		IL34
COL7A1		LOC646762	KCNS1	LOC646762		IL4
API5		TPRG1L	SLC4A8	TPRG1L		IL5
FAM115A		EFHD2	HTR2C	EFHD2		IL6
CELF1		WASH7P	PMEPA1	WASH7P		IL7
PTK2		LINC01000	CNTNAP3	LINC01000		IL9
LCP1		SNHG18	VSTM2L	SNHG18		INHA
FGD5-AS1		ALDH6A1	TLR3	ALDH6A1		INHBA
MSX2		CMBL	DSCAM	CMBL		INHBB
SRRM1		FAM49A	ROBO2	FAM49A		INHBC
WASF2		RAB29	RASGRF2	RAB29		INHBE
NPIPB3		LOC100128398	KCNJ8	LOC100128398		INS
YME1L1		WDR86	DNAH11	WDR86		INS-IGF2
DYNC1LI2		DCAF4	DPP10	DCAF4		INSL3
ARHGDIA		TP53	LOC100128885	TP53		INSL5
CLU		TRIM25	OR7E14P	TRIM25		INSL6
GOLGB1		ZNF862	TMEM200A	ZNF862		ISM1
CCNL2		FRAT2	MYH15	FRAT2		ISM2
HMGB3		LGALS8	LOX	LGALS8		KITLG
TXNIP		MIR17HG	ASCL4	MIR17HG		LEFTY1
HNRNPUL2		PNPO	FGF9	PNPO		LEFTY2
HEPH		SLC25A23	IGFBP7	SLC25A23		LEP
KDM3B		SLC39A8	DPP10-AS1	SLC39A8		LIF
FLNC		CAMLG	DCBLD1	CAMLG		LTA
AHCYL1		STYK1	SSC5D	STYK1		LTB
PKD1P1		C1QL3	RASL11A	C1QL3		MDK
ZNF207		TIMM8A	HES3	TIMM8A		MEGF10
ICMT		PRKCD	CNIH2	PRKCD		MEGF11
DNMT1		FRA10AC1	NKD1	FRA10AC1		MEGF6
SPCS3		PVRL4	KCNJ15	PVRL4		MEGF8
ATP2B4		RNF207	SYNPO2	RNF207		MEGF9
DCN		TCFL5	KRT16P2	TCFL5		MST1
PTBP3		GTF2IP1	PCDHB5	GTF2IP1		MST1L
MEIS2		PRR5	CRISPLD2	PRR5		MSTN
TGOLN2		SCARA3	KIAA1549L	SCARA3		NGF
SRSF7		ST7L	CRISPLD1	ST7L		NODAL
TRAM1		TCN2	SAMD3	TCN2		NRG1
SPATS2L		CROCCP2	FUT9	CROCCP2		NRG2
RERE		RNF24	BMP5	RNF24		NRG3
G3BP1		PRKX	NOX4	PRKX		NRG4
MTCH1		ST3GAL1	C5orf63	ST3GAL1		NRTN
SEMA6A		TXN	HSPA2	TXN		NTF3
DYNLL1		GOLGA2P5	NOL4	GOLGA2P5		NTF4
SMG1		JADE2	MRC2	JADE2		OSM
GNAI2		GBGT1	EMR2	GBGT1		PDGFA
EIF3CL		OGDHL	GRIK1	OGDHL		PDGFB
GABARAP		SLC2A13	CDH11	SLC2A13		PDGFC
SERINC1		SUOX	L3MBTL4	SUOX		PDGFD
TNFRSF21		ZNF691	MLLT10P1	ZNF691		PF4
FBN1		ARHGAP18	EPDR1	ARHGAP18		PF4V1
LMNB1		ATP6V1E1	C5orf38	ATP6V1E1		PGF
NAA50		BAHD1	PCDHGA8	BAHD1		PIK3IP1
CTDSP2		KRT19	NEXN	KRT19		PPBP
ATP5G2		TNFRSF10B	ARSJ	TNFRSF10B		PRL
DIAPH1		CCDC77	APCDD1	CCDC77		PSPN
GOLIM4		ETHE1	C16orf54	ETHE1		PTN
EIF5B		PLAG1	CNTNAP3B	PLAG1		RPTN
PDXDC1		RAB38	FHOD3	RAB38		S100A1
SERPING1		SLC44A3	SLC6A11	SLC44A3		S100A10
CPSF6		TRMT1L	CYP24A1	TRMT1L		S100A11
PCM1		CCNDBP1	ENC1	CCNDBP1		S100A12
WAC		SNX30	NOTCH4	SNX30		S100A13
ROBO1		PLA2G12A	RPS2P32	PLA2G12A		S100A14
EPRS		RALBP1	ADRA1B	RALBP1		S100A16
BAZ1B		ESRRA	GPRIN1	ESRRA		S100A2
HINT1		FCGRT	OTX1	FCGRT		S100A3
KIAA1522		SPATS2L	PIEZO2	SPATS2L		S100A4
HIGD1A		TMC7	SYCP2	TMC7		S100A5
LENG8		WASH2P	COL9A3	WASH2P		S100A6
VDAC2		ATOX1	FAAH	ATOX1		S100A7
GLO1		NUDT12	SNCAIP	NUDT12		S100A7A
FLOT2		TERF2IP	ELAVL2	TERF2IP		S100A7L2
CERS6		TM9SF4	WNT7B	TM9SF4		S100A8
MBNL3		LARP6	FOXA1	LARP6		S100A9
HLA-C		PCMTD1	SLC24A3	PCMTD1		S100B
CCNG2		ACAD9	EEF1A2	ACAD9		S100G
CYFIP1		KLHL24	NOTUM	KLHL24		S100P
PHB2		NLGN3	DACH1	NLGN3		S100Z
LPP		PML	GNG4	PML		SCUBE1
FGFR2		DENND4A	CTGF	DENND4A		SCUBE2
BASP1		GOLPH3L	LOC100420587	GOLPH3L		SCUBE3
DCAF7		RASGEF1B	ST6GALNAC3	RASGEF1B		SFRP1
NSD1		TP53INP1	FAM19A5	TP53INP1		SFRP2
NIPSNAP1		EFCAB2	PTPRZ1	EFCAB2		SFRP4
MIAT		SIRPA	RCN3	SIRPA		SFRP5
C1orf198		TMEM56	C11orf87	TMEM56		SHH
CCND2		C11orf54	ACTC1	C11orf54		TCHH
TSPAN3		DUSP23	TMEM132C	DUSP23		TCHHL1
FAU		LAMA1	SLC8A1	LAMA1		TDGF1
PRDX3		MGAT4A	PRRG3	MGAT4A		TGFA
PPP2CA		MOXD1	ACTG2	MOXD1		TGFB1
ATRX		RCOR1	RYR3	RCOR1		TGFB2
H2AFV		TBC1D17	CA8	TBC1D17		TGFB3
PNRC2		UNC93B1	RTN1	UNC93B1		THPO
ZNF638		PTGR1	LGR6	PTGR1		TNF
ANLN		ABHD17C	PCDHGB4	ABHD17C		TNFSF10
UBR5		CDKN1B	NCAM1	CDKN1B		TNFSF11
DICER1		FAM102B	ZNF385B	FAM102B		TNFSF12
CSNK1D		MEIS1	DENND2D	MEIS1		TNFSF13
MED13L		UBE2L6	FMO1	UBE2L6		TNFSF13B
FUBP1		EML2	C4orf26	EML2		TNFSF14
HAND1		EPM2AIP1	TRPM3	EPM2AIP1		TNFSF15
PFKL		ERCC5	DGCR5	ERCC5		TNFSF18
CTSD		HLA-E	EPHA8	HLA-E		TNFSF4
SRRT		LRRC23	GPRIN3	LRRC23		TNFSF8
LRPAP1		TMEM54	ABCB1	TMEM54		TNFSF9
KLF6		C6orf62	CDH6	C6orf62		TPO
HADHA		MRE11A	ADAMTS6	MRE11A		VEGFA
CHD2		PC	ZNF596	PC		VEGFB
LAMB2		POFUT1	BCL11A	POFUT1		VEGFC
BCL2L2-PABPN1		SNAPC1	CRH	SNAPC1		VWC2
CS		LINC00894	PDIA2	LINC00894		VWC2L
TFAP2A		LOC100630923	RNF212	LOC100630923		WFIKKN1
IST1		PDRG1	STC1	PDRG1		WFIKKN2
SYNE2		SNHG7	MYOM2	SNHG7		WIF1
TMEM245		TOR4A	IRX2	TOR4A		WNT1
CSNK1A1		UBE2H	ARHGDIG	UBE2H		WNT10A
DYNC1I2		UBN2	PITX1	UBN2		WNT10B
GFPT1		CCDC28A	EN1	CCDC28A		WNT11
MLF2		CMTM7	PCDHGA6	CMTM7		WNT16
PDLIM7		MLF1	LMO2	MLF1		WNT2
UBA2		HIBADH	TLE2	HIBADH		WNT2B
ODC1		CPVL	CXCL14	CPVL		WNT3
TCF4		STAP2	WEE2-AS1	STAP2		WNT3A
IPO9		BAG4	CLIC2	BAG4		WNT4
ATP6AP2		RPS26	TCEAL2	RPS26		WNT5A
NRD1		TM2D3	FAM155A	TM2D3		WNT5B
FKBP1A		ZNF83	CBLN1	ZNF83		WNT6
CCNB1		GUCY1B3	CADM2	GUCY1B3		WNT7A
NUFIP2		PSMD10	POPDC2	PSMD10		WNT7B
HECTD1		WASH5P	C8orf31	WASH5P		WNT8A
SCARB2		EDNRB	DRD2	EDNRB		WNT8B
UNC5C		FUT4	VWC2	FUT4		WNT9A
TCOF1		SIGMAR1	SPARCL1	SIGMAR1		WNT9B
MSN		CALCOCO2	ANO4	CALCOCO2		XCL1
RPA1		RPE	IL20RA	RPE		XCL2
NRBP1		HDAC11	SPOCK3	HDAC11		ZFP91
DCTN1		KIAA1143	COL10A1	KIAA1143
EID1		NMD3	CHRM2	NMD3
CDC42BPB		PIP4K2A	NKAIN1	PIP4K2A
NKTR		DCP1A	HIST1H2BG	DCP1A
EPB41L3		EPHB6	TMEFF2	EPHB6
TRA2B		MYO5B	LMO1	MYO5B
TACC1		RAB3D	HMCN2	RAB3D
ENSA		ZNF550	CLCNKA	ZNF550
ARPC5		ASXL1	PIWIL2	ASXL1
RBM12		DAB2	SLC25A48	DAB2
NRAS		POLM	GDNF	POLM
ADAM9		RNF168	ZCCHC12	RNF168
GCN1L1		ARHGEF5	CRHBP	ARHGEF5
ARF6		GPR173	C1orf180	GPR173
BBX		HTT	DNAH6	HTT
PRSS8		CA5B	POSTN	CA5B
ZNF532		DIAPH2	BACE2	DIAPH2
TBL1X		DNAJB1	MDGA2	DNAJB1
SUPT5H		EPB41L1	PTHLH	EPB41L1
MXRA7		PGS1	ITGB2	PGS1
SKIL		LYRM1	LOC441666	LYRM1
CCAR1		MED18	VWA3A	MED18
NISCH		SPAG9	MMP10	SPAG9
BPTF		ELMO3	FAM217B	ELMO3
SAFB		GPHN	HERC2P3	GPHN
ATP1B1		PDK2	SORCS1	PDK2
GRN		DCP1B	LOC101928535	DCP1B
EPS8L2		LY6E	LINC00960	LY6E
MINK1		FAM21C	OCA2	FAM21C
EP300		XKR6	SEPT5-GP1BB	XKR6
AJUBA		CNNM3	LOC100506071	CNNM3
KIF1C		WWOX	SOST	WWOX
SLC38A10		ST6GALNAC6	ZNF835	ST6GALNAC6
TUBB6		RICTOR	CCDC175	RICTOR
RBM5		ZNF780A	FAM180B	ZNF780A
ERGIC3		LAPTM4B	C9orf64	LAPTM4B
TCEA1		SMPDL3A	ZNF492	SMPDL3A
CAPZA1		TRIM62	RGPD4	TRIM62
AMOTL1		ARMCX1	IRX1	ARMCX1
IDH1		TXNDC16	NPAS4	TXNDC16
FMR1		ZNF224	DMRT2	ZNF224
SEMA3A		PCDHB10	ANKRD20A5P	PCDHB10
POLE		SOX13	LYPLAL1-AS1	SOX13
RNPS1		ZNF577	CTSF	ZNF577
IARS		AGTPBP1	ZNF471	AGTPBP1
INPPL1		ANXA11	CYP4F35P	ANXA11
PTPN14		CRY2	AGBL4	CRY2
PLXNA1		DFNB59	HSPB8	DFNB59
NOTCH2		CTDSPL	ANKRD20A11P	CTDSPL
SH3KBP1		EBLN3	CHMP1B2P	EBLN3
ZDHHC20		CARHSP1	PAX8-AS1	CARHSP1
GTF2IP1		SEPT7P2	ICAM5	SEPT7P2
CLIC1		ZNF175	TRPC5	ZNF175
BZW2		KDM4C	ZNF667	KDM4C
CRTAP		FBXO8	ETV3L	FBXO8
MME		ISCU	C1QL4	ISCU
ZC3H7B		MANSC1	HAGLROS	MANSC1
UBE2V1		SYNGR1	LINC01030	SYNGR1
CD59		UBALD2	LOC643733	UBALD2
FAM3C		MICU3	LINC00158	MICU3
APH1A		NINJ1	HLA-DRB6	NINJ1
PGRMC1		SOAT1	LOC100506281	SOAT1
SERP1		TOP1MT	SCARNA2	TOP1MT
CD151		TVP23C-CDRT4	ZAR1L	TVP23C-CDRT4
RANBP1		ITSN2	DCT	ITSN2
NARS		ATP6AP2	HOXA-AS3	ATP6AP2
NUCB1		CRAT	PEG3	CRAT
FRMD6		CCDC69	PSG7	CCDC69
CDK16		RPUSD4	CXADRP2	RPUSD4
WDR82		FAM175A	TEKT4P2	FAM175A
SEC23A		EPHA1	ANKRD20A4	EPHA1
XRN2		TMEM261	NBEAP1	TMEM261
ATXN10		GMDS	ZNF729	GMDS
CELSR1		JARID2	MIMT1	JARID2
H2AFY		PPA1	ZNF676	PPA1
ATP11A		SLC35C1	RGPD2	SLC35C1
CDK5RAP3		SNX3		SNX3
PJA2		MBOAT2		MBOAT2
PDCD6IP		RBM47		RBM47
CGN		TNFRSF10C		TNFRSF10C
HK1		ZADH2		ZADH2
ARF5		CHCHD7		CHCHD7
PRMT1		PEA15		PEA15
ARHGAP5		ZNF581		ZNF581
CRISPLD1		ATL3		ATL3
TIMELESS		FAM8A1		FAM8A1
SEC24C		JMY		JMY
SSR2		PAQR7		PAQR7
SRSF10		PNPLA2		PNPLA2
KDM2A		SMPD1		SMPD1
PUM1		ZBTB33		ZBTB33
RAB7A		EFEMP1		EFEMP1
POLR2B		FKBP1A		FKBP1A
CDK4		HECTD3		HECTD3
MANBA		WDR19		WDR19
U2SURP		ZNF395		ZNF395
ANXA11		KDSR		KDSR
RAB5B		SH3GLB2		SH3GLB2
PHC1		TPX2		TPX2
USP7		ANO9		ANO9
NUP210		DCP2		DCP2
ERP29		IMPDH1		IMPDH1
STAG2		SLC11A2		SLC11A2
ANKRD17		TVP23B		TVP23B
UBQLN1		ZSCAN26		ZSCAN26
COL26A1		C14orf159		C14orf159
ITSN1		FAM219A		FAM219A
TDRP		FTL		FTL
RAB31		GPR89A		GPR89A
TUFM		MYO18A		MYO18A
RPS26		NOA1		NOA1
ETF1		OPHN1		OPHN1
PA2G4		SLC27A1		SLC27A1
USP11		ZNF730		ZNF730
SECISBP2L		DHRS7B		DHRS7B
GOLGA4		FAM120C		FAM120C
PICALM		GSTM4		GSTM4
RANGAP1		RGL4		RGL4
PUM2		THOC3		THOC3
UBFD1		PEX12		PEX12
ENC1		BET1		BET1
TEAD3		CAMTA2		CAMTA2
SNRPB		GAS5		GAS5
GRHL2		GATA3		GATA3
ATP2C1		IKZF4		IKZF4
KDM5C		LITAF		LITAF
DOK4		LOC388242		LOC388242
TAOK1		LOC613038		LOC613038
RABL6		PSMG2		PSMG2
CSRP1		TXNRD3		TXNRD3
LEPROT		CASK		CASK
ANO6		MIF4GD		MIF4GD
CLTA		PCCA		PCCA
ERBB2		GUSBP11		GUSBP11
COX4I1		MAP3K13		MAP3K13
EMC10		PABPC1		PABPC1
COPG1		TSFM		TSFM
TUSC3		APOL2		APOL2
RAI14		ATG4C		ATG4C
MYO1D		DCAF17		DCAF17
PHIP		MTMR7		MTMR7
CYB5R3		STX16		STX16
PSMD1		AEN		AEN
DENR		BACE1		BACE1
NET1		BCAT2		BCAT2
PCNP		CGN		CGN
PAFAH1B2		HS1BP3		HS1BP3
PFKP		RALB		RALB
FBL		ZNF584		ZNF584
STARD7		CD99P1		CD99P1
ARMCX3		FAM126B		FAM126B
YES1		HK1		HK1
FANCI		POLR1D		POLR1D
AKT1		RMND5A		RMND5A
H1FX		SDCBP		SDCBP
TOP1		ATP6V0E1		ATP6V0E1
RBM8A		CLIC1		CLIC1
NAP1L4		EXOC3		EXOC3
RRM1		TPRA1		TPRA1
SUGP2		LOC389906		LOC389906
HSBP1		MPPE1		MPPE1
PSMA4		RPL38		RPL38
SMARCC2		SERPING1		SERPING1
EIF3I		MARVELD1		MARVELD1
ATXN2L		METTL15		METTL15
CCAR2		OGT		OGT
MAPK6		PSME1		PSME1
PPL		S100A11		S100A11
LSM4		TRAF2		TRAF2
CCND1		GSTK1		GSTK1
MTSS1L		MRPL14		MRPL14
KRAS		URB1		URB1
MYBL2		ZNF514		ZNF514
SLC7A1		FLYWCH2		FLYWCH2
EI24		JRKL		JRKL
FAM213A		TMEM141		TMEM141
GSN		AIFM1		AIFM1
CPSF1		AMPD2		AMPD2
MEX3A		C2orf43		C2orf43
TBCA		MRRF		MRRF
LOC100093631		TRAPPC9		TRAPPC9
ZRANB2		GBAS		GBAS
ARHGAP21		RPL34		RPL34
C14orf166		STAT6		STAT6
C5orf30		WDTC1		WDTC1
NYNRIN		ZNF251		ZNF251
PPP2R4		CSNK1D		CSNK1D
NRK		GSN		GSN
MAVS		ALCAM		ALCAM
GOLM1		EEF2K		EEF2K
ABI2		TRAPPC4		TRAPPC4
MIB1		VPS33B		VPS33B
SNRPD3		TRIM32		TRIM32
TSPAN14		ANO6		ANO6
PSMB1		KIF3B		KIF3B
DVL3		NYNRIN		NYNRIN
UQCRC1		GORASP1		GORASP1
COTL1		PCTP		PCTP
SEPN1		ZNF117		ZNF117
TBX3		ANO10		ANO10
KIAA1551		BLCAP		BLCAP
RAB6A		CEP192		CEP192
PEA15		LMBRD1		LMBRD1
PPP6R3		ZCCHC3		ZCCHC3
SZRD1		C2orf49		C2orf49
STAU1		DUSP11		DUSP11
MAR7		LRCH4		LRCH4
DCP2		ORMDL3		ORMDL3
SUMO1		RAB11FIP4		RAB11FIP4
KIF1B		RFWD2		RFWD2
SH3GLB2		RPS3		RPS3
NCOA4		TRO		TRO
GSE1		PEF1		PEF1
CLCN5		RPL36A		RPL36A
SP3		SMC1A		SMC1A
RAB1B		ACAD10		ACAD10
PTPRD		EMC2		EMC2
SAR1A		KIAA0907		KIAA0907
AARS		MAGEH1		MAGEH1
UBE2K		RPL12		RPL12
MAPK1		RPL39		RPL39
ATP5C1		ATP6V1F		ATP6V1F
ARID3B		C1orf43		C1orf43
USO1		MVB12A		MVB12A
SPECC1		NUDCD3		NUDCD3
QPRT		CC2D2A		CC2D2A
FKBP4		NAGK		NAGK
UBE2I		ANKZF1		ANKZF1
EIF3M		NAPRT		NAPRT
RHOC		PRNP		PRNP
EXOC7		BRWD1		BRWD1
PACSIN2		CFLAR		CFLAR
GPR107		EIF3M		EIF3M
SUN1		JUP		JUP
PPM1G		RPL29		RPL29
RALY		RPL3		RPL3
HTATSF1		RPS29		RPS29
PTP4A2		CREM		CREM
SMG5		DUSP16		DUSP16
SSR1		ETFA		ETFA
OLFML3		LETMD1		LETMD1
TUBB2B		MTA3		MTA3
FAM129B		NEDD4L		NEDD4L
L1TD1		PISD		PISD
RIMKLB		REXO4		REXO4
EMP2		ZNF385A		ZNF385A
PTOV1		KLHL35		KLHL35
PFDN5		MYOF		MYOF
MCM6		RPL18		RPL18
KCNMA1		RPS19		RPS19
KDM6A		GGA1		GGA1
CHD7		GOLGB1		GOLGB1
DDX1		GRAMD3		GRAMD3
C6orf106		GSKIP		GSKIP
SLC12A4		NDUFV3		NDUFV3
LARS		RPL24		RPL24
GPC6		C6orf106		C6orf106
ARL6IP5		IMMP2L		IMMP2L
SNX5		ECI2		ECI2
ACTR1A		HACE1		HACE1
FADS1		LRRC37A4P		LRRC37A4P
NOP56		NDUFV1		NDUFV1
SP1		TNKS1BP1		TNKS1BP1
LAMC2		CTC1		CTC1
PAK2		NAMPT		NAMPT
SRC		ATP2B1		ATP2B1
CGGBP1		CAB39		CAB39
ARHGAP28		FLYWCH1		FLYWCH1
TBC1D9B		ICK		ICK
RAP2C		NRK		NRK
SGPL1		RPS18		RPS18
NBEAL2		WWP1		WWP1
SH3GL1		CTDSP2		CTDSP2
APBB2		FOXK1		FOXK1
RRBP1		GINM1		GINM1
YKT6		IGBP1		IGBP1
AP2A1		PHGDH		PHGDH
SRCAP		ZNF841		ZNF841
CPD		P2RX4		P2RX4
TRPC4AP		UBE2D1		UBE2D1
CHD3		AP1G2		AP1G2
MTA2		EIF4B		EIF4B
NOLC1		IKBKB		IKBKB
ZKSCAN1		NR2C1		NR2C1
PDS5A		OTUD5		OTUD5
MYO10		PPM1A		PPM1A
TBCD		SPATA20		SPATA20
PRDX5		CMTM3		CMTM3
ESRP1		NIT2		NIT2
FURIN		CKAP2L		CKAP2L
LGR4		PATL1		PATL1
HDAC1		PKN2		PKN2
CCDC6		GNPDA1		GNPDA1
RSL1D1		HSD17B4		HSD17B4
PIK3C2A		SCAMP1		SCAMP1
CLIP1		UBE2O		UBE2O
SMC3		ELP2		ELP2
LBR		BRD8		BRD8
ARID3A		RPS23		RPS23
TRIOBP		SLC1A5		SLC1A5
HSPH1		TOR1AIP2		TOR1AIP2
RAB10		POLI		POLI
LOXL2		TMEM165		TMEM165
SRSF9		TRIQK		TRIQK
LIMK2		JADE3		JADE3
CXADR		RPL10A		RPL10A
SLC39A1		RPS15A		RPS15A
PPP4R1		SYPL1		SYPL1
SUB1		AATF		AATF
B4GALT5		EIF3E		EIF3E
PSMB4		SERF2		SERF2
TMEM259		SH3BP1		SH3BP1
ESYT1		DVL1		DVL1
PRPF4B		PNPLA8		PNPLA8
ASXL1		SNX12		SNX12
TSPAN6		COL4A5		COL4A5
INTS1		GOLGA1		GOLGA1
DAZAP1		INF2		INF2
BCR		TMEM175		TMEM175
UQCRC2		VOPP1		VOPP1
TMEM9		BRE		BRE
OSTC		FAM102A		FAM102A
STX16		GRIPAP1		GRIPAP1
GPBP1		LRRC75A-AS1		LRRC75A-AS1
SARAF		RPL36		RPL36
GSPT1		USP40		USP40
TRRAP		CIR1		CIR1
GPR126		RPS14		RPS14
OLA1		TMEM219		TMEM219
GIGYF1		CHMP4B		CHMP4B
AHDC1		TMEM123		TMEM123
AKAP2		TSC1		TSC1
MTRNR2L1		DOCK9		DOCK9
MCFD2		SPTLC2		SPTLC2
ADD3		TOMM20		TOMM20
PARK7		ZNF33B		ZNF33B
CLDN4		PDXDC1		PDXDC1
PBRM1		RBL2		RBL2
DAPK1		RPL32		RPL32
PLOD1		SENP7		SENP7
SRPK1		BCS1L		BCS1L
MDH2		SLC16A1		SLC16A1
PSMA7		C15orf41		C15orf41
KIRREL		EIF3CL		EIF3CL
NF1		NADSYN1		NADSYN1
CDK1		RASSF8		RASSF8
MCM2		RPL18A		RPL18A
FNDC3A		RPS10		RPS10
YLPM1		DCAF11		DCAF11
TNKS2		FBXW2		FBXW2
CPSF7		LHX5		LHX5
NAB1		RNPEPL1		RNPEPL1
RBM6		ZNF562		ZNF562
TFAP2B		MIER3		MIER3
ATP5G3		NPEPPS		NPEPPS
MSMO1		FAM134C		FAM134C
UBE4B		CUL4B		CUL4B
CDC37		POLR2F		POLR2F
RAB2A		USP46		USP46
KCTD20		CLINT1		CLINT1
NRP2		GLUD1		GLUD1
HNRNPUL2-BSCL2		ITPKC		ITPKC
WDR26		S100A10		S100A10
EPHB4		SLC46A1		SLC46A1
AP1G1		FAM21A		FAM21A
TCERG1		CLPX		CLPX
UQCRB		DDX3X		DDX3X
ARPC4		RIOK3		RIOK3
RNF10		SPTBN1		SPTBN1
PDE7A		ZER1		ZER1
GNB2		BBS2		BBS2
NEK9		CYLD		CYLD
SOX11		MIB1		MIB1
BRK1		EEF2		EEF2
PAIP1		NHLRC3		NHLRC3
RHOU		TOP2A		TOP2A
FMNL2		UQCC1		UQCC1
SUPT6H		FOXJ3		FOXJ3
GOLGA8B		LAP3		LAP3
MIF		MARK3		MARK3
CRKL		HIATL1		HIATL1
MXRA8		MKRN1		MKRN1
CSNK2A1		TMEM101		TMEM101
PSMD3		MOV10		MOV10
LITAF		TNKS		TNKS
CREBZF		UBE2G1		UBE2G1
PLEKHG4B		ELAC2		ELAC2
CPNE1		GNB2L1		GNB2L1
GTF3C1		ATG9A		ATG9A
IARS2		ERLIN1		ERLIN1
POGZ		ADSS		ADSS
PDAP1		CTNND1		CTNND1
TWF1		RAB1B		RAB1B
DCTN2		STX17		STX17
CD276		IK		IK
GUCY1A3		MPRIP		MPRIP
ARMCX2		RNF187		RNF187
TTC37		TOMM70A		TOMM70A
CTBP1		LIG3		LIG3
COL17A1		RPS9		RPS9
SHISA5		TMBIM1		TMBIM1
GDI1		ZNHIT6		ZNHIT6
SS18		ESD		ESD
TFDP1		WIPI2		WIPI2
TNRC18		EIF3D		EIF3D
YTHDF1		PMPCB		PMPCB
GPC1		SDHA		SDHA
CCDC80		EIF3C		EIF3C
FDPS		MAGED2		MAGED2
TAX1BP1		NARS		NARS
TIMP2		SLC39A2		SLC39A2
MEGF8		UBE4A		UBE4A
IREB2		AGAP3		AGAP3
COPZ1		EDC3		EDC3
NEAT1		EIF4A2		EIF4A2
PSME4		SIL1		SIL1
UGGT1		SPIN3		SPIN3
PTPRS		FTH1		FTH1
ELAVL1		ME2		ME2
TRIO		PRPF38B		PRPF38B
MDM2		CEP120		CEP120
RALBP1		MEF2A		MEF2A
NUP50		CALM3		CALM3
COL6A1		MICU1		MICU1
EML4		RASL10A		RASL10A
EP400		NCOA4		NCOA4
TUBB3		SNAP23		SNAP23
GOLGA8A		UQCRC2		UQCRC2
GHITM		RRAGA		RRAGA
FBN3		CDC42		CDC42
ANKRD52		BMS1P20		BMS1P20
SMARCD1		PUM2		PUM2
GNAI3		NR2F2		NR2F2
SENP6		NIPSNAP1		NIPSNAP1
UQCRH		KDM1A		KDM1A
HS6ST1		ALDH7A1		ALDH7A1
PPP1R12A		NDFIP1		NDFIP1
HS6ST2		RAC1		RAC1
MYH14		SMARCD2		SMARCD2
GPX4		UBXN4		UBXN4
ZFR		GLE1		GLE1
ABCF1		HMGA1		HMGA1
PKP4		MEST		MEST
GALNT1		GRSF1		GRSF1
IDS		SF3B1		SF3B1
KHNYN		DNAJB6		DNAJB6
SNRPD2		APOOL		APOOL
CKAP2		RNF20		RNF20
DCBLD2		SPTLC3		SPTLC3
USP25		HADHA		HADHA
UCHL1		ZBED5		ZBED5
APMAP		AGPAT6		AGPAT6
MDH1		SUPT5H		SUPT5H
STK25		CCDC47		CCDC47
PTPN12		GOSR1		GOSR1
AIF1L		BRD2		BRD2
LRRC59		CCDC60		CCDC60
RRM2		PABPC4		PABPC4
SEC16A		BCL6B		BCL6B
BCAR1		LINC00626		LINC00626
TGFBR1		FLJ32255
FUT8		HTR7P1
MMP9		LOC414300
RAPGEF1		PCGF3
ITGA6		SLC44A2
BMF		AJAP1
PPP1CA		HNRNPUL1
C4orf3		TUBB
CUX1		EIF4G2
GID8		YWHAZ
FZD6		BAG6
ALDH18A1		AP2M1
MAPK1IP1L		HP1BP3
NCOR1		CGGBP1
ERH		RNF10
ANKRD50		CS
GAB2		HMGB1
OTUB1		ZMYND11
ITGB4		CSNK1A1
ATIC		TAB2
HCFC1		APEH
SH3BGRL2		HSP90B1
GATAD2A		PLCB3
CLINT1		ATN1
HSD17B4		CDH1
CHD8		MICAL1
ASPH		MKRN2
NIPBL		PPP6R3
ERGIC1		KIAA1191
TFG		TBC1D9B
YBX3		DLGAP4
GLYR1		MAP4K5
VAV2		TMED9
SMARCB1		API5
ARHGAP35		HMGN1
BTBD3		SMCHD1
SRP72		H3F3B
TMCO3		MAP4K3
TLN2		PBX1
WBP11		STX6
ATP5O		UBB
MAP7D1		ERP27
ACACA		UBE2L3
MCM3AP		DERL1
TP53BP1		ABCE1
OAZ2		C5orf15
DNAJB6		KDELC2
RAB11FIP4		MAN2B1
UPF1		GGA2
NMT1		RAF1
TACC3		MIOS
GPI		USP5
MGAT4B		ADAM17
KPNA4		RAB34
NACC1		SMURF1
PAK6		STRN4
FKBP3		CLPTM1L
MEX3C		ECH1
MATN2		GTF2IRD1P1
UGDH-AS1		EMC1
YWHAH		MFN1
SF3A1		ANXA2
PSMD4		APOE
CREBBP		ATRAID
GOLPH3		SUCO
IER2		AP1B1
ARFGAP1		GANAB
SLC35E2B		NPTN
GAS5		SF3B4
SC5D		TWF1
WWC3		CCDC50
PGRMC2		LMAN2
UBL3		TXNDC15
MARS		SUMF2
C6orf62		CNOT3
EFTUD2		MEX3C
BCL9L		PGD
RBM4		SLC37A3
POM121		DVL2
PSMA1		KRR1
RAP1B		TMEM19
ATXN7L3		TMEM30A
RAB14		BSG
EXOC5		RNF4
NDUFA4		BCAM
CAD		NXF1
SKP2		AKT1
EIF2S2		PTPLAD1
LUZP1		SSR4
TRIM33		USB1
ARHGEF12		KLC2
DNAJC8		USP39
DDX46		PGAM1
CSNK1E		ATF4
MDC1		HSPA13
PKDCC		PKP2
SLC4A2		CLDN6
RHOB		LIN28B
MBTPS1		MAPK6
FAM120A		PDIA6
TAB2		PDCL
TCF25		GSR
PSME3		MAGEF1
TAF7		RAB22A
SHC1		PACSIN2
DDX23		ZFYVE16
PTPN13		CADM1
SLC7A2		CHD3
AKIRIN1		DDX18
ATP5F1		HLTF
TLE3		PITRM1
ANKFY1		TADA3
SEC24D		TMPO
SMAD4		DENND6A
UBTF		IVNS1ABP
UBE2R2		MANF
SSBP3		SORT1
METTL9		SRSF6
NUSAP1		RPN2
CAPZA2		TCF7L2
GABARAPL1		BTF3L4
EIF4G3		GABPA
TRAF4		KTN1
RBM15B		MPZL1
CCDC14		WWC3
KIAA0368		IAH1
ZMYM4		ACOT7
ZC3H13		APMAP
WWC2		ENTPD4
NBPF25P		LEPROTL1
PLEKHB2		LPGAT1
TMED7		MTOR
GNAQ		SH3GL1
OCIAD1		TUBG1
CD9		ABCC6
CLCN3		TPM4
S100A6		CDYL
DDX21		COMMD2
SLC5A6		LIMS1
MYEF2		STRBP
GARS		VPS45
TM9SF4		PNMA1
BRD7		SF3A1
NUP153		SPINT2
SQLE		ANGEL2
H2AFY2		RIT1
TBL1XR1		ARL13B
NUP98		CAMSAP1
PPFIBP1		DSC3
M6PR		GOT2
SREK1		LMO4
VHL		ORMDL1
USP1		TEAD1
SCRIB		ZFAND3
CNOT7		TMEM159
BUB3		DHX30
NCSTN		HSPA5
SETD2		UBL4A
LRBA		ACOX3
KMT2D		MARCKS
MYO1B		TIMM23
DGCR2		LINC00667
DIAPH3		WWC2
FOXN3		CALR
MAP1B		NAGA
ROCK1		AREL1
SRSF4		SLC25A4
PSMC1		TMX3
NDUFS5		LRRN1
GLI3		UTP18
FOXM1		ANKS1A
CMPK1		C15orf57
PSMC5		GAPDH
VANGL2		PPP2R2B
ST3GAL1		ESYT1
FAR1		VCL
HTT		HSD17B12
H2AFX		MCM4
KARS		RHBDD1
SOS1		CACNB3
UBE2N		DIS3L
SH3PXD2A		FAM133DP
ZMYM3		NDST1
RTCB		OSBPL9
DNM2		RPRD1B
PVRL3		SLC3A2
XPO7		ZMIZ1
RTF1		AHI1
TXNRD1		CUX1
ZNF146		FBXW8
NUTF2		THUMPD3
PYGB		HECTD2
CNOT6		NIPA2
MCM5		BCLAF1
AKT2		FARP1
LARP7		KIAA1841
NUP160		LRRC8A
KIAA1191		SLC39A3
KIDINS220		SPATS2
BMPR2		LASP1
BANF1		MAP4K4
GGA2		PIEZO1
PSMB5		CALU
PARVA		ITPR2
UBE2L3		MARCKSL1
ABL1		NLN
PAPSS1		CD151
TPD52L2		DUSP14
SEP15		ITM2C
GMFB		MYL6
SEC63		PGAM5
RBM17		SNRK
CCDC47		ZC2HC1A
SBF1		CHRAC1
CARM1		GRHL2
KPNA1		KLHL9
ACTA2		NISCH
PKD2		UFL1
PSMA2		ADD3
YTHDF2		CES1
SNX2		DSEL
PSMD7		FLNA
PCGF3		PRKD3
STX3		RAB15
SMAD5		XDH
VAPA		FAM200B
KLC1		GOLIM4
NOMO1		LLPH
BIRC6		NPC2
TP63		FAM117B
ATP13A3		HOXA3
SNRPN		MAP3K1
LPCAT2		LIMK2
TYMS		AACS
ITFG3		ACVR1
UBP1		TDRD3
PPT1		C10orf32
INF2		DPP3
USP47		MME
C8orf4		UBXN2A
CTBP2		KLC1
COBLL1		ZNF513
METAP2		MYO19
TARS		NABP2
APEH		PIGX
BTAF1		ACTN4
ARHGEF17		CDH3
FNDC3B		DPH3
RPS6KA3		ACLY
ACVR2B		IGFBP2
BCAP31		ITGB5
EDF1		PIGT
WDR45B		SH3RF1
HN1		TENM3
CYTH2		ZBTB1
PCYOX1		GMPPB
KANK1		IKBIP
PRPF19		PRDM5
TALDO1		TTC27
CUL1		FASTKD5
SLC25A13		FOXN3
ARPC1A		ARL6IP5
ILK		FERMT2
EPN1		PRKAB1
SQSTM1		SLC27A4
GSK3B		MARS
SARS		NUP88
MIDN		COX20
SCOC		ERRFI1
PHB		HYOU1
TOPBP1		MYCL
CYCS		CDH24
PRRC1		ACSL3
TANC2		CYBA
PSMB2		DBN1
RCC1		EBP
SLC25A36		HLA-C
LDLR		HPS5
TPGS2		NHSL1
PSMD11		TCF4
SNHG5		ASS1
BTBD2		PDIA3
SLTM		MAK16
SMG7		BRSK1
VGLL4		LAMC1
ZNF217		VGLL4
TRPM7		LRRC16A
TMEM106B		FNDC3A
SLC1A3		L1TD1
TMOD3		HOMER1
YEATS2		LMNB2
WTAP		OTUD3
UBE2E3		ELN
ETNK1		SEMA3A
UFM1		NLGN2
DNMT3B		BOK
BRD4		CLCN4
B3GNT2		COTL1
KNTC1		GOSR2
MSL1		PENK
MFN2		SAMD1
PSMC3		TWSG1
REPIN1		NME3
TCF12		ACBD6
HDGFRP2		KIAA1161
TMEM106C		SEC24D
TRA2A		UTY
ACP1		GNAI1
UBE2G1		MCM2
TAX1BP3		GJA1
GPR125		MSANTD3
CASC3		SVOPL
GRB2		TOM1L2
SMPD4		C20orf194
DKK3		TCTN1
DNAJB1		CASC10
IMPAD1		NGRN
GLS		ZBTB8OS
SEC62		ARHGEF35
GNA13		TES
ANXA6		PPP1R14B
PRC1		MAPRE1
YTHDC1		BTF3
STRN4		C12orf57
POLDIP3		ZNF552
NGRN		FBXW4
USP12		UBIAD1
QSER1		DND1
USP10		ATP13A2
ETFA		NT5DC2
SPEN		ATF1
CHTF8		DHTKD1
HSPA1B		OGG1
NFAT5		RWDD2B
SNX6		CNTRL
CASK		NAB1
DNAJC15		NREP
NCBP2		ABCA7
KIAA1598		KCTD10
NXN		PLOD1
USP14		WLS
IDH2		TCF3
SMEK1		CNPY4
KIAA0195		C11orf80
SLC22A23		CRELD2
NOMO2		PKP3
C5orf15		VASH1
LTA4H		AUNIP
RDH11		FAM20A
RYK		FIGNL1
GPR56		PLEKHG2
ATP5E		SMYD3
SMCHD1		CYTH2
NUS1		LOC728613
RBBP6		MEGF9
CARHSP1		NUMBL
CDK2		PLEKHG4B
YTHDF3		STIM2
WBP1L		ERICH1
TRAF7		HOMER3
ANKLE2		NOC4L
EFEMP1		PDE4D
AP2A2		PTPRS
C1orf43		SMARCD1
OGDH		WBP1
GRSF1		FRG1B
TIAL1		PDIA4
SCUBE3		AGRN
DCAF8		B4GALT1
ZFAND3		PLXDC2
MBOAT7		ANK3
WAC-AS1		LIMA1
SGSM2		MASTL
NAV1		SLCO2A1
GATA3		ATP6V0E2
ZNF609		SIPA1L2
PLK2		HYAL2
NEO1		RAD21
ERBB2IP		TMX4
DLD		EID2
GPX8		TGIF1
NCAPG		ATP10D
RGS5		PIK3R1
CHP1		PTPN14
NDFIP1		TTC9
DNM1L		ERC1
PIK3R2		SMAD3
KIF23		GDF6
MAP2K2		DDX5
ATP6V1G1		EMC10
EIF4E		MAMDC2
RBM47		PDGFC
TAB3		RNF217
ABCE1		PALLD
LYPLA1		COL3A1
FOXO3		RLTPR
UBE3A		NME4
RARS		PKIA
PHC2		BZRAP1
GNG5		ZNF107
UBE3C		CCND1
PLEKHG2		KANK1
BHLHE40		RANBP17
PSMB7		SERPINH1
ANKRD10		AP1S3
ANAPC5		B4GALNT4
ATMIN		FADS1
MEGF6		LINC00943
INTS3		XPR1
TEAD2		GALNS
EIF3G		IFNAR2
PRMT2		LIMD2
TSC22D1		RBMS1
PHF3		RDH11
PTGFRN		CAD
SACS		MANEA
ANKRD1		RCBTB2
CD2AP		RHOBTB3
TNPO2		MINA
TWSG1		SKIL
WNT6		TMEM117
NPTN		KATNBL1
OXSR1		PDLIM7
LHFPL2		SP4
GREB1L		USP12
MTA1		RSPO1
FEM1B		TDG
SUDS3		ZNF283
IRF6		CDH2
IP6K2		HMGA2
SLC35F2		PFN2
FAM83H		RAB20
SORBS3		SCUBE3
PPP2R5C		SEMA3C
GPBP1L1		SVIP
SMARCA2		NKAIN4
OPA1		PLD3
PIP4K2B		CTSL
RAB13		GALNT6
GNS		NPHP3
SNX1		PBXIP1
UNC119B		PTER
PIP5K1A		TBC1D16
GBF1		PCSK7
TRAK1		SMAD7
SMO		COL26A1
SH3D19		MLLT11
KLHDC3		UCHL1
LIN28B		CEP128
TFAM		MPDZ
PKN2		ZNF503-AS2
JUN		AJUBA
PRPF6		HDX
DLGAP4		TFRC
FBLIM1		KCTD17
POLR2E		NOTCH3
GNG10		ZNF48
BRD3		IGDCC3
TMEM50A		MAPK8IP1
FKBP9		SPTBN2
PSMA6		UGP2
SPTLC1		BPGM
SMAD2		EDIL3
SLC25A24		GRIP1
DLG1		PTK7
TSN		ZNF124
SLC44A1		CCDC112
NEDD4		DAPK3
HDAC7		GUCY1A3
UBE2D2		LEFTY2
SHFM1		PYGO1
MTDH		ATP7B
OSBPL8		FRMD4B
DHTKD1		NCS1
PGM3		NAV2
DDAH2		TIMM23B
NUP62		SLC43A3
CAPN6		ZNF618
SLC30A9		TPM1
PSMD13		DPF2
GOT2		COL5A1
SCAF1		LPHN2
NPLOC4		JPH1
MTOR		KCNMB4
TRAP1		MMP9
RABGAP1		CERS6
DAP		RASEF
CLDN7		SACS
METAP1		MMP2
MYO9B		UHRF1
FEZ2		FOXO1
LRRC41		LOXL1
NRIP1		MOB3B
ECT2		CACNA1H
SAP18		CCNJL
USP24		TTC38
TTC17		EHD1
NBR1		TMCO4
LIG1		FGGY
EFNA5		STON2
TMEM132A		STAG3L4
NT5C2		NDUFS5
CUL7		SMPDL3B
ABCG2		CAP2
GORASP2		LTBP1
LSR		ITGAV
DCTN5		PRTFDC1
LUZP6		CRABP2
MTPN		PLEKHA7
PHKB		CDH4
TMEM248		HEPH
TNPO3		NDUFA6-AS1
[truncated: 17,839 more rows]

## Sheet: GO Process
GO term	Description	P-value	FDR q-value	neg log (p adj)	Genes
GO:0030198	extracellular matrix organization	3.18e-46	4.83e-42	41.3161	[+] Show genes
GO:0043062	extracellular structure organization	1.03e-43	7.83e-40	39.1062	[+] Show genes
GO:0032502	developmental process	4.12e-25	2.08e-21	20.6819	[+] Show genes
GO:0050793	regulation of developmental process	1.27e-23	4.83e-20	19.3161	[+] Show genes
GO:0051239	regulation of multicellular organismal process	3.85e-23	1.17e-19	18.9318	[+] Show genes
GO:0007155	cell adhesion	4.05e-21	1.03e-17	16.9872	[+] Show genes
GO:0022610	biological adhesion	5.14e-21	1.12e-17	16.9508	[+] Show genes
GO:0009653	anatomical structure morphogenesis	6.79e-21	1.29e-17	16.8894	[+] Show genes
GO:2000026	regulation of multicellular organismal development	3.62e-20	6.11e-17	16.214	[+] Show genes
GO:0040012	regulation of locomotion	9.66e-19	1.47e-15	14.8327	[+] Show genes
GO:0030334	regulation of cell migration	1.69e-18	2.33e-15	14.6326	[+] Show genes
GO:0048856	anatomical structure development	1.74e-18	2.2e-15	14.6576	[+] Show genes
GO:0048583	regulation of response to stimulus	2.6e-18	3.03e-15	14.5186	[+] Show genes
GO:2000145	regulation of cell motility	2.87e-18	3.11e-15	14.5072	[+] Show genes
GO:0051240	positive regulation of multicellular organismal process	3.63e-18	3.67e-15	14.4353	[+] Show genes
GO:0009887	animal organ morphogenesis	6.1e-18	5.79e-15	14.2373	[+] Show genes
GO:0051270	regulation of cellular component movement	9.35e-18	8.35e-15	14.0783	[+] Show genes
GO:0048584	positive regulation of response to stimulus	2.7e-17	2.27e-14	13.644	[+] Show genes
GO:0030335	positive regulation of cell migration	2.72e-17	2.17e-14	13.6635	[+] Show genes
GO:0040017	positive regulation of locomotion	4.15e-17	3.15e-14	13.5017	[+] Show genes
GO:2000147	positive regulation of cell motility	7.44e-17	5.37e-14	13.27	[+] Show genes
GO:0051094	positive regulation of developmental process	1.22e-16	8.4e-14	13.0757	[+] Show genes
GO:0009966	regulation of signal transduction	1.92e-16	1.27e-13	12.8962	[+] Show genes
GO:0051272	positive regulation of cellular component movement	1.95e-16	1.24e-13	12.9066	[+] Show genes
GO:0040011	locomotion	2.77e-16	1.68e-13	12.7747	[+] Show genes
GO:0016477	cell migration	3.3e-16	1.92e-13	12.7167	[+] Show genes
GO:0048870	cell motility	2.37e-15	1.33e-12	11.8761	[+] Show genes
GO:0007166	cell surface receptor signaling pathway	5.48e-15	2.97e-12	11.5272	[+] Show genes
GO:0001934	positive regulation of protein phosphorylation	5.86e-15	3.07e-12	11.5129	[+] Show genes
GO:0009888	tissue development	9.2e-15	4.65e-12	11.3325	[+] Show genes
GO:0045595	regulation of cell differentiation	1.32e-14	6.45e-12	11.1904	[+] Show genes
GO:0048646	anatomical structure formation involved in morphogenesis	1.53e-14	7.25e-12	11.1397	[+] Show genes
GO:0009967	positive regulation of signal transduction	1.53e-14	7.04e-12	11.1524	[+] Show genes
GO:0023051	regulation of signaling	1.57e-14	7.01e-12	11.1543	[+] Show genes
GO:0001525	angiogenesis	2.74e-14	1.19e-11	10.9245	[+] Show genes
GO:0010646	regulation of cell communication	2.89e-14	1.22e-11	10.9136	[+] Show genes
GO:0023056	positive regulation of signaling	3.54e-14	1.45e-11	10.8386	[+] Show genes
GO:0042327	positive regulation of phosphorylation	6.92e-14	2.77e-11	10.5575	[+] Show genes
GO:0022603	regulation of anatomical structure morphogenesis	7.91e-14	3.08e-11	10.5114	[+] Show genes
GO:0010647	positive regulation of cell communication	1.21e-13	4.58e-11	10.3391	[+] Show genes
GO:0050920	regulation of chemotaxis	1.22e-13	4.53e-11	10.3439	[+] Show genes
GO:0006027	glycosaminoglycan catabolic process	4.64e-13	1.68e-10	9.77469	[+] Show genes
GO:0010562	positive regulation of phosphorus metabolic process	4.81e-13	1.7e-10	9.76955	[+] Show genes
GO:0045937	positive regulation of phosphate metabolic process	4.81e-13	1.66e-10	9.77989	[+] Show genes
GO:0048585	negative regulation of response to stimulus	6.35e-13	2.14e-10	9.66959	[+] Show genes
GO:0007167	enzyme linked receptor protein signaling pathway	9.17e-13	3.03e-10	9.51856	[+] Show genes
GO:0006026	aminoglycan catabolic process	1.1e-12	3.56e-10	9.44855	[+] Show genes
GO:0090287	regulation of cellular response to growth factor stimulus	2.6e-12	8.22e-10	9.08513	[+] Show genes
GO:0006928	movement of cell or subcellular component	2.99e-12	9.25e-10	9.03386	[+] Show genes
GO:0048513	animal organ development	3.07e-12	9.32e-10	9.03058	[+] Show genes
GO:0090092	regulation of transmembrane receptor protein serine/threonine kinase signaling pathway	3.11e-12	9.25e-10	9.03386	[+] Show genes
GO:0043410	positive regulation of MAPK cascade	3.35e-12	9.78e-10	9.00966	[+] Show genes
GO:0043408	regulation of MAPK cascade	3.92e-12	1.12e-09	8.95078	[+] Show genes
GO:0031401	positive regulation of protein modification process	5.55e-12	1.56e-09	8.80688	[+] Show genes
GO:0048869	cellular developmental process	7.58e-12	2.09e-09	8.67985	[+] Show genes
GO:0001932	regulation of protein phosphorylation	1.42e-11	3.85e-09	8.41454	[+] Show genes
GO:0032101	regulation of response to external stimulus	1.46e-11	3.89e-09	8.41005	[+] Show genes
GO:0042127	regulation of cell proliferation	1.81e-11	4.75e-09	8.32331	[+] Show genes
GO:0030155	regulation of cell adhesion	2.22e-11	5.71e-09	8.24336	[+] Show genes
GO:0048518	positive regulation of biological process	2.42e-11	6.12e-09	8.21325	[+] Show genes
GO:0030199	collagen fibril organization	2.44e-11	6.08e-09	8.2161	[+] Show genes
GO:0006935	chemotaxis	2.65e-11	6.5e-09	8.18709	[+] Show genes
GO:0042330	taxis	2.84e-11	6.83e-09	8.16558	[+] Show genes
GO:0090100	positive regulation of transmembrane receptor protein serine/threonine kinase signaling pathway	3.08e-11	7.31e-09	8.13608	[+] Show genes
GO:0042325	regulation of phosphorylation	4.74e-11	1.11e-08	7.95468	[+] Show genes
GO:0051093	negative regulation of developmental process	5.12e-11	1.18e-08	7.92812	[+] Show genes
GO:0051241	negative regulation of multicellular organismal process	6.18e-11	1.4e-08	7.85387	[+] Show genes
GO:0010466	negative regulation of peptidase activity	1.05e-10	2.35e-08	7.62893	[+] Show genes
GO:0008284	positive regulation of cell proliferation	1.14e-10	2.51e-08	7.60033	[+] Show genes
GO:0030203	glycosaminoglycan metabolic process	2.78e-10	6.03e-08	7.21968	[+] Show genes
GO:0050921	positive regulation of chemotaxis	3.53e-10	7.54e-08	7.12263	[+] Show genes
GO:0060393	regulation of pathway-restricted SMAD protein phosphorylation	3.56e-10	7.51e-08	7.12436	[+] Show genes
GO:0061138	morphogenesis of a branching epithelium	4.34e-10	9.02e-08	7.04479	[+] Show genes
GO:0032879	regulation of localization	4.87e-10	9.98e-08	7.00087	[+] Show genes
GO:0010951	negative regulation of endopeptidase activity	5.14e-10	1.04e-07	6.98297	[+] Show genes
GO:0007165	signal transduction	5.2e-10	1.04e-07	6.98297	[+] Show genes
GO:0019220	regulation of phosphate metabolic process	5.94e-10	1.17e-07	6.93181	[+] Show genes
GO:0051174	regulation of phosphorus metabolic process	5.94e-10	1.16e-07	6.93554	[+] Show genes
GO:0010862	positive regulation of pathway-restricted SMAD protein phosphorylation	6.89e-10	1.32e-07	6.87943	[+] Show genes
GO:0048754	branching morphogenesis of an epithelial tube	7.47e-10	1.42e-07	6.84771	[+] Show genes
GO:0032268	regulation of cellular protein metabolic process	7.93e-10	1.49e-07	6.82681	[+] Show genes
GO:0006022	aminoglycan metabolic process	8.06e-10	1.49e-07	6.82681	[+] Show genes
GO:0045597	positive regulation of cell differentiation	8.44e-10	1.54e-07	6.81248	[+] Show genes
GO:0001763	morphogenesis of a branching structure	8.68e-10	1.57e-07	6.8041	[+] Show genes
GO:1902533	positive regulation of intracellular signal transduction	1.05e-09	1.87e-07	6.72816	[+] Show genes
GO:0030154	cell differentiation	1.33e-09	2.35e-07	6.62893	[+] Show genes
GO:0051271	negative regulation of cellular component movement	1.43e-09	2.49e-07	6.6038	[+] Show genes
GO:0002009	morphogenesis of an epithelium	1.45e-09	2.5e-07	6.60206	[+] Show genes
GO:0001501	skeletal system development	1.99e-09	3.4e-07	6.46852	[+] Show genes
GO:0040013	negative regulation of locomotion	2.56e-09	4.32e-07	6.36452	[+] Show genes
GO:0010810	regulation of cell-substrate adhesion	2.95e-09	4.92e-07	6.30803	[+] Show genes
GO:0002687	positive regulation of leukocyte migration	3.26e-09	5.37e-07	6.27003	[+] Show genes
GO:0002685	regulation of leukocyte migration	4.22e-09	6.88e-07	6.16241	[+] Show genes
GO:0032963	collagen metabolic process	4.52e-09	7.31e-07	6.13608	[+] Show genes
GO:0060395	SMAD protein signal transduction	4.52e-09	7.23e-07	6.14086	[+] Show genes
GO:0048729	tissue morphogenesis	5.75e-09	9.09e-07	6.04144	[+] Show genes
GO:0032270	positive regulation of cellular protein metabolic process	6.04e-09	9.45e-07	6.02457	[+] Show genes
GO:0051246	regulation of protein metabolic process	6.28e-09	9.73e-07	6.01189	[+] Show genes
GO:0071675	regulation of mononuclear cell migration	6.31e-09	9.67e-07	6.01457	[+] Show genes
GO:0051247	positive regulation of protein metabolic process	7.09e-09	1.08e-06	5.96658	[+] Show genes
GO:0040008	regulation of growth	9.87e-09	1.48e-06	5.82974	[+] Show genes
GO:0032102	negative regulation of response to external stimulus	1.04e-08	1.54e-06	5.81248	[+] Show genes
GO:0009968	negative regulation of signal transduction	1.05e-08	1.54e-06	5.81248	[+] Show genes
GO:0031399	regulation of protein modification process	1.28e-08	1.88e-06	5.72584	[+] Show genes
GO:0050678	regulation of epithelial cell proliferation	1.87e-08	2.71e-06	5.56703	[+] Show genes
GO:0032103	positive regulation of response to external stimulus	2.26e-08	3.24e-06	5.48945	[+] Show genes
GO:0050679	positive regulation of epithelial cell proliferation	2.48e-08	3.52e-06	5.45346	[+] Show genes
GO:0045861	negative regulation of proteolysis	3.39e-08	4.76e-06	5.32239	[+] Show genes
GO:0035239	tube morphogenesis	3.54e-08	4.93e-06	5.30715	[+] Show genes
GO:1901136	carbohydrate derivative catabolic process	4e-08	5.52e-06	5.25806	[+] Show genes
GO:0045596	negative regulation of cell differentiation	4.23e-08	5.79e-06	5.23732	[+] Show genes
GO:0048522	positive regulation of cellular process	4.71e-08	6.38e-06	5.19518	[+] Show genes
GO:0048660	regulation of smooth muscle cell proliferation	4.87e-08	6.55e-06	5.18376	[+] Show genes
GO:0010648	negative regulation of cell communication	5.55e-08	7.39e-06	5.13136	[+] Show genes
GO:0023057	negative regulation of signaling	5.78e-08	7.62e-06	5.11805	[+] Show genes
GO:0001658	branching involved in ureteric bud morphogenesis	5.79e-08	7.57e-06	5.1209	[+] Show genes
GO:0090288	negative regulation of cellular response to growth factor stimulus	6.17e-08	8e-06	5.09691	[+] Show genes
GO:0022617	extracellular matrix disassembly	6.49e-08	8.34e-06	5.07883	[+] Show genes
GO:0052547	regulation of peptidase activity	6.59e-08	8.41e-06	5.0752	[+] Show genes
GO:0045055	regulated exocytosis	6.9e-08	8.73e-06	5.05899	[+] Show genes
GO:0010632	regulation of epithelial cell migration	7.94e-08	9.97e-06	5.0013	[+] Show genes
GO:2000027	regulation of animal organ morphogenesis	7.94e-08	9.88e-06	5.00524	[+] Show genes
GO:0045785	positive regulation of cell adhesion	8.37e-08	1.03e-05	4.98716	[+] Show genes
GO:0051128	regulation of cellular component organization	8.44e-08	1.03e-05	4.98716	[+] Show genes
GO:0002688	regulation of leukocyte chemotaxis	8.96e-08	1.09e-05	4.96257	[+] Show genes
GO:0002690	positive regulation of leukocyte chemotaxis	9.46e-08	1.14e-05	4.9431	[+] Show genes
GO:0035295	tube development	1.01e-07	1.21e-05	4.91721	[+] Show genes
GO:0007169	transmembrane receptor protein tyrosine kinase signaling pathway	1.08e-07	1.29e-05	4.88941	[+] Show genes
GO:0052548	regulation of endopeptidase activity	1.21e-07	1.43e-05	4.84466	[+] Show genes
GO:0018149	peptide cross-linking	1.27e-07	1.49e-05	4.82681	[+] Show genes
GO:0010594	regulation of endothelial cell migration	1.42e-07	1.64e-05	4.78516	[+] Show genes
GO:0008283	cell proliferation	1.44e-07	1.65e-05	4.78252	[+] Show genes
GO:1903035	negative regulation of response to wounding	1.48e-07	1.68e-05	4.77469	[+] Show genes
GO:0060710	chorio-allantoic fusion	1.61e-07	1.83e-05	4.73755	[+] Show genes
GO:0070374	positive regulation of ERK1 and ERK2 cascade	1.62e-07	1.82e-05	4.73993	[+] Show genes
GO:1901342	regulation of vasculature development	1.79e-07	2e-05	4.69897	[+] Show genes
GO:0030509	BMP signaling pathway	1.83e-07	2.02e-05	4.69465	[+] Show genes
GO:0051960	regulation of nervous system development	1.94e-07	2.14e-05	4.66959	[+] Show genes
GO:1903034	regulation of response to wounding	2.09e-07	2.29e-05	4.64016	[+] Show genes
GO:0002576	platelet degranulation	2.2e-07	2.38e-05	4.62342	[+] Show genes
GO:0061041	regulation of wound healing	2.35e-07	2.53e-05	4.59688	[+] Show genes
GO:0042221	response to chemical	2.56e-07	2.73e-05	4.56384	[+] Show genes
GO:0048523	negative regulation of cellular process	2.61e-07	2.77e-05	4.55752	[+] Show genes
GO:0070482	response to oxygen levels	2.82e-07	2.97e-05	4.52724	[+] Show genes
GO:0070372	regulation of ERK1 and ERK2 cascade	3.09e-07	3.23e-05	4.4908	[+] Show genes
GO:0061045	negative regulation of wound healing	3.33e-07	3.46e-05	4.46092	[+] Show genes
GO:0051346	negative regulation of hydrolase activity	3.37e-07	3.48e-05	4.45842	[+] Show genes
GO:0042476	odontogenesis	3.69e-07	3.79e-05	4.42136	[+] Show genes
GO:0032940	secretion by cell	4.41e-07	4.49e-05	4.34775	[+] Show genes
GO:0071363	cellular response to growth factor stimulus	4.74e-07	4.8e-05	4.31876	[+] Show genes
GO:0006887	exocytosis	5.33e-07	5.36e-05	4.27084	[+] Show genes
GO:0040036	regulation of fibroblast growth factor receptor signaling pathway	5.33e-07	5.32e-05	4.27409	[+] Show genes
GO:2000146	negative regulation of cell motility	5.45e-07	5.41e-05	4.2668	[+] Show genes
GO:0001936	regulation of endothelial cell proliferation	5.76e-07	5.67e-05	4.24642	[+] Show genes
GO:0036293	response to decreased oxygen levels	5.98e-07	5.85e-05	4.23284	[+] Show genes
GO:0001649	osteoblast differentiation	6.43e-07	6.25e-05	4.20412	[+] Show genes
GO:0006024	glycosaminoglycan biosynthetic process	6.43e-07	6.22e-05	4.20621	[+] Show genes
GO:1902531	regulation of intracellular signal transduction	6.71e-07	6.44e-05	4.19111	[+] Show genes
GO:0002682	regulation of immune system process	7.22e-07	6.89e-05	4.16178	[+] Show genes
GO:0001657	ureteric bud development	8e-07	7.59e-05	4.11976	[+] Show genes
GO:0048841	regulation of axon extension involved in axon guidance	8e-07	7.54e-05	4.12263	[+] Show genes
GO:0072073	kidney epithelium development	8.67e-07	8.13e-05	4.08991	[+] Show genes
GO:0060429	epithelium development	8.95e-07	8.33e-05	4.07935	[+] Show genes
GO:0033993	response to lipid	9.05e-07	8.38e-05	4.07676	[+] Show genes
GO:0030193	regulation of blood coagulation	9.18e-07	8.44e-05	4.07366	[+] Show genes
GO:0001667	ameboidal-type cell migration	9.47e-07	8.66e-05	4.06248	[+] Show genes
GO:0002684	positive regulation of immune system process	9.59e-07	8.72e-05	4.05948	[+] Show genes
GO:1900046	regulation of hemostasis	1.02e-06	9.2e-05	4.03621	[+] Show genes
GO:0010033	response to organic substance	1.04e-06	9.34e-05	4.02965	[+] Show genes
GO:0007178	transmembrane receptor protein serine/threonine kinase signaling pathway	1.07e-06	9.55e-05	4.02	[+] Show genes
GO:1905310	regulation of cardiac neural crest cell migration involved in outflow tract morphogenesis	1.08e-06	9.57e-05	4.01909	[+] Show genes
GO:1905312	positive regulation of cardiac neural crest cell migration involved in outflow tract morphogenesis	1.08e-06	9.51e-05	4.02182	[+] Show genes
GO:1905294	positive regulation of neural crest cell differentiation	1.08e-06	9.46e-05	4.02411	[+] Show genes
GO:1905292	regulation of neural crest cell differentiation	1.08e-06	9.4e-05	4.02687	[+] Show genes
GO:0071560	cellular response to transforming growth factor beta stimulus	1.13e-06	9.84e-05	4.007	[+] Show genes
GO:0071677	positive regulation of mononuclear cell migration	1.14e-06	9.82e-05	4.00789	[+] Show genes
GO:0006023	aminoglycan biosynthetic process	1.17e-06	0.0001	4	[+] Show genes
GO:0050789	regulation of biological process	1.17e-06	9.98e-05	4.00087	[+] Show genes
GO:0030324	lung development	1.25e-06	0.000106	3.97469	[+] Show genes
GO:0050922	negative regulation of chemotaxis	1.29e-06	0.000109	3.96257	[+] Show genes
GO:0001568	blood vessel development	1.38e-06	0.000115	3.9393	[+] Show genes
GO:0050818	regulation of coagulation	1.38e-06	0.000115	3.9393	[+] Show genes
GO:0072164	mesonephric tubule development	1.4e-06	0.000116	3.93554	[+] Show genes
GO:0010595	positive regulation of endothelial cell migration	1.49e-06	0.000123	3.91009	[+] Show genes
GO:0072163	mesonephric epithelium development	1.66e-06	0.000136	3.86646	[+] Show genes
GO:0070848	response to growth factor	1.76e-06	0.000144	3.84164	[+] Show genes
GO:0050896	response to stimulus	1.79e-06	0.000145	3.83863	[+] Show genes
GO:1905330	regulation of morphogenesis of an epithelium	1.81e-06	0.000146	3.83565	[+] Show genes
GO:0030336	negative regulation of cell migration	1.82e-06	0.000146	3.83565	[+] Show genes
GO:0048661	positive regulation of smooth muscle cell proliferation	1.84e-06	0.000147	3.83268	[+] Show genes
GO:0001666	response to hypoxia	2.17e-06	0.000173	3.76195	[+] Show genes
GO:0032501	multicellular organismal process	2.35e-06	0.000186	3.73049	[+] Show genes
GO:0014910	regulation of smooth muscle cell migration	2.38e-06	0.000188	3.72584	[+] Show genes
GO:0043687	post-translational protein modification	2.39e-06	0.000187	3.72816	[+] Show genes
GO:0001938	positive regulation of endothelial cell proliferation	2.43e-06	0.000189	3.72354	[+] Show genes
GO:0010811	positive regulation of cell-substrate adhesion	2.55e-06	0.000197	3.70553	[+] Show genes
GO:0051897	positive regulation of protein kinase B signaling	2.77e-06	0.000213	3.67162	[+] Show genes
GO:0010634	positive regulation of epithelial cell migration	2.77e-06	0.000212	3.67366	[+] Show genes
GO:0071559	response to transforming growth factor beta	3e-06	0.000229	3.64016	[+] Show genes
GO:0061035	regulation of cartilage development	3e-06	0.000227	3.64397	[+] Show genes
GO:0050794	regulation of cellular process	3.09e-06	0.000233	3.63264	[+] Show genes
GO:0046903	secretion	3.1e-06	0.000233	3.63264	[+] Show genes
GO:0030195	negative regulation of blood coagulation	3.67e-06	0.000275	3.56067	[+] Show genes
GO:0048592	eye morphogenesis	3.67e-06	0.000273	3.56384	[+] Show genes
GO:1900047	negative regulation of hemostasis	4.25e-06	0.000315	3.50169	[+] Show genes
GO:1902667	regulation of axon guidance	4.25e-06	0.000313	3.50446	[+] Show genes
GO:0070169	positive regulation of biomineral tissue development	4.25e-06	0.000312	3.50585	[+] Show genes
GO:0032967	positive regulation of collagen biosynthetic process	4.95e-06	0.000361	3.44249	[+] Show genes
GO:0071310	cellular response to organic substance	5.42e-06	0.000393	3.40561	[+] Show genes
GO:0002376	immune system process	5.51e-06	0.000398	3.40012	[+] Show genes
GO:0030162	regulation of proteolysis	5.57e-06	0.000401	3.39686	[+] Show genes
GO:0050819	negative regulation of coagulation	5.62e-06	0.000403	3.39469	[+] Show genes
GO:0010714	positive regulation of collagen metabolic process	6.07e-06	0.000433	3.36351	[+] Show genes
GO:0048843	negative regulation of axon extension involved in axon guidance	6.07e-06	0.000431	3.36552	[+] Show genes
GO:0048731	system development	6.69e-06	0.000472	3.32606	[+] Show genes
GO:0051896	regulation of protein kinase B signaling	7.7e-06	0.000541	3.2668	[+] Show genes
GO:0019538	protein metabolic process	7.71e-06	0.000539	3.26841	[+] Show genes
GO:0032330	regulation of chondrocyte differentiation	8.34e-06	0.000581	3.23582	[+] Show genes
GO:0051781	positive regulation of cell division	8.38e-06	0.000581	3.23582	[+] Show genes
GO:0110110	positive regulation of animal organ morphogenesis	8.38e-06	0.000578	3.23807	[+] Show genes
GO:0071356	cellular response to tumor necrosis factor	8.38e-06	0.000576	3.23958	[+] Show genes
GO:0001822	kidney development	8.61e-06	0.000589	3.22988	[+] Show genes
GO:0043086	negative regulation of catalytic activity	8.75e-06	0.000595	3.22548	[+] Show genes
GO:1902668	negative regulation of axon guidance	8.93e-06	0.000605	3.21824	[+] Show genes
GO:0060325	face morphogenesis	8.93e-06	0.000602	3.2204	[+] Show genes
GO:0060070	canonical Wnt signaling pathway	9.2e-06	0.000618	3.20901	[+] Show genes
GO:0001558	regulation of cell growth	9.21e-06	0.000616	3.21042	[+] Show genes
GO:0048640	negative regulation of developmental growth	9.72e-06	0.000647	3.1891	[+] Show genes
GO:0048638	regulation of developmental growth	1e-05	0.000664	3.17783	[+] Show genes
GO:0018057	peptidyl-lysine oxidation	1.06e-05	0.000701	3.15428	[+] Show genes
GO:0002040	sprouting angiogenesis	1.07e-05	0.000703	3.15304	[+] Show genes
GO:0044344	cellular response to fibroblast growth factor stimulus	1.07e-05	0.0007	3.1549	[+] Show genes
GO:0048519	negative regulation of biological process	1.07e-05	0.000699	3.15552	[+] Show genes
GO:0090596	sensory organ morphogenesis	1.2e-05	0.00078	3.10791	[+] Show genes
GO:0009719	response to endogenous stimulus	1.25e-05	0.000807	3.09313	[+] Show genes
GO:2000403	positive regulation of lymphocyte migration	1.27e-05	0.000819	3.08672	[+] Show genes
GO:0050673	epithelial cell proliferation	1.32e-05	0.000845	3.07314	[+] Show genes
GO:0051130	positive regulation of cellular component organization	1.34e-05	0.000852	3.06956	[+] Show genes
GO:1901700	response to oxygen-containing compound	1.4e-05	0.00089	3.05061	[+] Show genes
GO:0051962	positive regulation of nervous system development	1.4e-05	0.000886	3.05257	[+] Show genes
GO:0090183	regulation of kidney development	1.51e-05	0.000954	3.02045	[+] Show genes
GO:1904018	positive regulation of vasculature development	1.53e-05	0.000959	3.01818	[+] Show genes
GO:0070167	regulation of biomineral tissue development	1.7e-05	0.00106	2.97469	[+] Show genes
GO:0080134	regulation of response to stress	1.73e-05	0.00108	2.96658	[+] Show genes
GO:0048598	embryonic morphogenesis	1.93e-05	0.00119	2.92445	[+] Show genes
GO:0001503	ossification	2.08e-05	0.00128	2.89279	[+] Show genes
GO:2000401	regulation of lymphocyte migration	2.1e-05	0.00129	2.88941	[+] Show genes
GO:0010757	negative regulation of plasminogen activation	2.11e-05	0.00129	2.88941	[+] Show genes
GO:0021800	cerebral cortex tangential migration	2.11e-05	0.00128	2.89279	[+] Show genes
GO:0019800	peptide cross-linking via chondroitin 4-sulfate glycosaminoglycan	2.11e-05	0.00128	2.89279	[+] Show genes
GO:0042060	wound healing	2.18e-05	0.00132	2.87943	[+] Show genes
GO:0048762	mesenchymal cell differentiation	2.36e-05	0.00142	2.84771	[+] Show genes
GO:0071774	response to fibroblast growth factor	2.4e-05	0.00144	2.84164	[+] Show genes
GO:0001523	retinoid metabolic process	2.55e-05	0.00152	2.81816	[+] Show genes
GO:0051961	negative regulation of nervous system development	2.69e-05	0.0016	2.79588	[+] Show genes
GO:0010604	positive regulation of macromolecule metabolic process	2.76e-05	0.00164	2.78516	[+] Show genes
GO:0032965	regulation of collagen biosynthetic process	2.78e-05	0.00164	2.78516	[+] Show genes
GO:0030182	neuron differentiation	2.94e-05	0.00173	2.76195	[+] Show genes
GO:0030510	regulation of BMP signaling pathway	2.97e-05	0.00174	2.75945	[+] Show genes
GO:0042481	regulation of odontogenesis	2.99e-05	0.00174	2.75945	[+] Show genes
GO:0042730	fibrinolysis	2.99e-05	0.00174	2.75945	[+] Show genes
GO:0031589	cell-substrate adhesion	3.15e-05	0.00182	2.73993	[+] Show genes
GO:0045778	positive regulation of ossification	3.21e-05	0.00185	2.73283	[+] Show genes
GO:0022407	regulation of cell-cell adhesion	3.32e-05	0.00191	2.71897	[+] Show genes
GO:1901343	negative regulation of vasculature development	3.42e-05	0.00196	2.70774	[+] Show genes
GO:0045669	positive regulation of osteoblast differentiation	3.48e-05	0.00199	2.70115	[+] Show genes
GO:0042475	odontogenesis of dentin-containing tooth	3.48e-05	0.00198	2.70333	[+] Show genes
GO:0039663	membrane fusion involved in viral entry into host cell	3.66e-05	0.00207	2.68403	[+] Show genes
GO:0019064	fusion of virus membrane with host plasma membrane	3.66e-05	0.00207	2.68403	[+] Show genes
GO:0044800	multi-organism membrane fusion	3.66e-05	0.00206	2.68613	[+] Show genes
GO:1905278	positive regulation of epithelial tube formation	3.66e-05	0.00205	2.68825	[+] Show genes
GO:0045766	positive regulation of angiogenesis	3.67e-05	0.00205	2.68825	[+] Show genes
GO:0030501	positive regulation of bone mineralization	3.67e-05	0.00204	2.69037	[+] Show genes
GO:0030574	collagen catabolic process	3.67e-05	0.00203	2.6925	[+] Show genes
GO:0050918	positive chemotaxis	3.67e-05	0.00203	2.6925	[+] Show genes
GO:0043567	regulation of insulin-like growth factor receptor signaling pathway	3.75e-05	0.00206	2.68613	[+] Show genes
GO:1905562	regulation of vascular endothelial cell proliferation	3.75e-05	0.00206	2.68613	[+] Show genes
GO:0007389	pattern specification process	3.77e-05	0.00206	2.68613	[+] Show genes
GO:0016101	diterpenoid metabolic process	4e-05	0.00217	2.66354	[+] Show genes
GO:0045165	cell fate commitment	4.59e-05	0.00249	2.6038	[+] Show genes
GO:0040037	negative regulation of fibroblast growth factor receptor signaling pathway	4.65e-05	0.00251	2.60033	[+] Show genes
GO:1901623	regulation of lymphocyte chemotaxis	4.65e-05	0.0025	2.60206	[+] Show genes
GO:0007411	axon guidance	4.67e-05	0.0025	2.60206	[+] Show genes
GO:1905332	positive regulation of morphogenesis of an epithelium	4.77e-05	0.00255	2.59346	[+] Show genes
GO:0097485	neuron projection guidance	4.84e-05	0.00258	2.58838	[+] Show genes
GO:0045860	positive regulation of protein kinase activity	5e-05	0.00265	2.57675	[+] Show genes
GO:0034612	response to tumor necrosis factor	5.14e-05	0.00272	2.56543	[+] Show genes
GO:0071495	cellular response to endogenous stimulus	5.24e-05	0.00276	2.55909	[+] Show genes
GO:0010721	negative regulation of cell development	5.36e-05	0.00281	2.55129	[+] Show genes
GO:0010712	regulation of collagen metabolic process	5.41e-05	0.00283	2.54821	[+] Show genes
GO:0010771	negative regulation of cell morphogenesis involved in differentiation	5.66e-05	0.00295	2.53018	[+] Show genes
GO:0048048	embryonic eye morphogenesis	5.7e-05	0.00296	2.52871	[+] Show genes
GO:0010769	regulation of cell morphogenesis involved in differentiation	5.72e-05	0.00296	2.52871	[+] Show genes
GO:0050878	regulation of body fluid levels	5.78e-05	0.00299	2.52433	[+] Show genes
GO:0051918	negative regulation of fibrinolysis	5.81e-05	0.00299	2.52433	[+] Show genes
GO:0061180	mammary gland epithelium development	5.81e-05	0.00298	2.52578	[+] Show genes
GO:0044342	type B pancreatic cell proliferation	5.81e-05	0.00297	2.52724	[+] Show genes
GO:0065007	biological regulation	5.82e-05	0.00297	2.52724	[+] Show genes
GO:0051173	positive regulation of nitrogen compound metabolic process	6.06e-05	0.00308	2.51145	[+] Show genes
GO:0070887	cellular response to chemical stimulus	6.45e-05	0.00326	2.48678	[+] Show genes
GO:0050771	negative regulation of axonogenesis	6.54e-05	0.0033	2.48149	[+] Show genes
GO:0050768	negative regulation of neurogenesis	6.7e-05	0.00337	2.47237	[+] Show genes
GO:0030517	negative regulation of axon extension	6.87e-05	0.00344	2.46344	[+] Show genes
GO:0045664	regulation of neuron differentiation	7.04e-05	0.00351	2.45469	[+] Show genes
GO:0006721	terpenoid metabolic process	7.85e-05	0.00391	2.40782	[+] Show genes
GO:0050790	regulation of catalytic activity	8.31e-05	0.00412	2.3851	[+] Show genes
GO:0061387	regulation of extent of cell growth	8.36e-05	0.00414	2.383	[+] Show genes
GO:2000351	regulation of endothelial cell apoptotic process	8.63e-05	0.00425	2.37161	[+] Show genes
GO:0032964	collagen biosynthetic process	8.65e-05	0.00425	2.37161	[+] Show genes
GO:0042487	regulation of odontogenesis of dentin-containing tooth	8.65e-05	0.00424	2.37263	[+] Show genes
GO:0044803	multi-organism membrane organization	8.65e-05	0.00422	2.37469	[+] Show genes
GO:0072124	regulation of glomerular mesangial cell proliferation	8.65e-05	0.00421	2.37572	[+] Show genes
GO:2000106	regulation of leukocyte apoptotic process	9.07e-05	0.0044	2.35655	[+] Show genes
GO:0060284	regulation of cell development	9.99e-05	0.00483	2.31605	[+] Show genes
GO:0071902	positive regulation of protein serine/threonine kinase activity	0.000101	0.00484	2.31515	[+] Show genes
GO:0009611	response to wounding	0.000101	0.00487	2.31247	[+] Show genes
GO:0071307	cellular response to vitamin K	0.000106	0.00506	2.29585	[+] Show genes
GO:0060433	bronchus development	0.000106	0.00505	2.29671	[+] Show genes
GO:1905069	allantois development	0.000106	0.00503	2.29843	[+] Show genes
GO:0003006	developmental process involved in reproduction	0.00011	0.0052	2.284	[+] Show genes
GO:0050767	regulation of neurogenesis	0.000113	0.00536	2.27084	[+] Show genes
GO:0044319	wound healing, spreading of cells	0.000117	0.0055	2.25964	[+] Show genes
GO:0010718	positive regulation of epithelial to mesenchymal transition	0.000119	0.00559	2.25259	[+] Show genes
GO:0072111	cell proliferation involved in kidney development	0.000123	0.00575	2.24033	[+] Show genes
GO:0035313	wound healing, spreading of epidermal cells	0.000123	0.00573	2.24185	[+] Show genes
GO:0045926	negative regulation of growth	0.000125	0.00584	2.23359	[+] Show genes
GO:0030278	regulation of ossification	0.000136	0.0063	2.20066	[+] Show genes
GO:0061036	positive regulation of cartilage development	0.000137	0.00633	2.1986	[+] Show genes
GO:2000406	positive regulation of T cell migration	0.000137	0.00631	2.19997	[+] Show genes
GO:0098609	cell-cell adhesion	0.000141	0.00647	2.1891	[+] Show genes
GO:0010975	regulation of neuron projection development	0.000144	0.0066	2.18046	[+] Show genes
GO:0001819	positive regulation of cytokine production	0.000145	0.00664	2.17783	[+] Show genes
GO:0009893	positive regulation of metabolic process	0.000148	0.00672	2.17263	[+] Show genes
GO:0009628	response to abiotic stimulus	0.00015	0.0068	2.16749	[+] Show genes
GO:0060326	cell chemotaxis	0.00015	0.00682	2.16622	[+] Show genes
GO:0022414	reproductive process	0.000157	0.00709	2.14935	[+] Show genes
GO:1900048	positive regulation of hemostasis	0.000159	0.00717	2.14448	[+] Show genes
GO:0030194	positive regulation of blood coagulation	0.000159	0.00715	2.14569	[+] Show genes
GO:0035116	embryonic hindlimb morphogenesis	0.000159	0.00713	2.14691	[+] Show genes
GO:0045765	regulation of angiogenesis	0.000164	0.00731	2.13608	[+] Show genes
GO:0032355	response to estradiol	0.000169	0.00754	2.12263	[+] Show genes
GO:0051496	positive regulation of stress fiber assembly	0.000176	0.00782	2.10679	[+] Show genes
GO:0045667	regulation of osteoblast differentiation	0.000179	0.00792	2.10127	[+] Show genes
GO:0050820	positive regulation of coagulation	0.000184	0.00813	2.08991	[+] Show genes
GO:0001952	regulation of cell-matrix adhesion	0.000189	0.00831	2.0804	[+] Show genes
GO:0001755	neural crest cell migration	0.000193	0.00848	2.0716	[+] Show genes
GO:1904705	regulation of vascular smooth muscle cell proliferation	0.000193	0.00846	2.07263	[+] Show genes
GO:0048545	response to steroid hormone	0.000194	0.00844	2.07366	[+] Show genes
GO:0006720	isoprenoid metabolic process	0.000199	0.00867	2.06198	[+] Show genes
GO:1905114	cell surface receptor signaling pathway involved in cell-cell signaling	0.0002	0.00868	2.06148	[+] Show genes
GO:0031325	positive regulation of cellular metabolic process	0.000211	0.00915	2.03858	[+] Show genes
GO:0001817	regulation of cytokine production	0.000218	0.00941	2.02641	[+] Show genes
GO:0018158	protein oxidation	0.000221	0.00952	2.02136	[+] Show genes
GO:0051917	regulation of fibrinolysis	0.000221	0.0095	2.02228	[+] Show genes
GO:0050930	induction of positive chemotaxis	0.000221	0.00947	2.02365	[+] Show genes
GO:0033674	positive regulation of kinase activity	0.000229	0.00974	2.01144	[+] Show genes
GO:0016043	cellular component organization	0.000238	0.0101	1.99568	[+] Show genes
GO:0007162	negative regulation of cell adhesion	0.000241	0.0102	1.9914	[+] Show genes
GO:0099174	regulation of presynapse organization	0.000243	0.0103	1.98716	[+] Show genes
GO:0010955	negative regulation of protein processing	0.000243	0.0102	1.9914	[+] Show genes
GO:0022029	telencephalon cell migration	0.000243	0.0102	1.9914	[+] Show genes
GO:1903318	negative regulation of protein maturation	0.000243	0.0102	1.9914	[+] Show genes
GO:1905606	regulation of presynapse assembly	0.000243	0.0102	1.9914	[+] Show genes
GO:0007566	embryo implantation	0.000243	0.0101	1.99568	[+] Show genes
GO:0001775	cell activation	0.000246	0.0102	1.9914	[+] Show genes
GO:0045665	negative regulation of neuron differentiation	0.000252	0.0104	1.98297	[+] Show genes
GO:0070613	regulation of protein processing	0.000262	0.0108	1.96658	[+] Show genes
GO:0032269	negative regulation of cellular protein metabolic process	0.000268	0.011	1.95861	[+] Show genes
GO:0060548	negative regulation of cell death	0.00027	0.0111	1.95468	[+] Show genes
GO:0090101	negative regulation of transmembrane receptor protein serine/threonine kinase signaling pathway	0.000272	0.0112	1.95078	[+] Show genes
GO:0001101	response to acid chemical	0.000272	0.0111	1.95468	[+] Show genes
GO:0002274	myeloid leukocyte activation	0.000276	0.0113	1.94692	[+] Show genes
GO:0010755	regulation of plasminogen activation	0.000286	0.0116	1.93554	[+] Show genes
GO:1901722	regulation of cell proliferation involved in kidney development	0.000286	0.0116	1.93554	[+] Show genes
GO:0090192	regulation of glomerulus development	0.000286	0.0116	1.93554	[+] Show genes
GO:0060441	epithelial tube branching involved in lung morphogenesis	0.000286	0.0115	1.9393	[+] Show genes
GO:1903317	regulation of protein maturation	0.000297	0.012	1.92082	[+] Show genes
GO:0035137	hindlimb morphogenesis	0.000314	0.0126	1.89963	[+] Show genes
GO:0022009	central nervous system vasculogenesis	0.000315	0.0126	1.89963	[+] Show genes
GO:0061209	cell proliferation involved in mesonephros development	0.000315	0.0126	1.89963	[+] Show genes
GO:0072125	negative regulation of glomerular mesangial cell proliferation	0.000315	0.0126	1.89963	[+] Show genes
GO:0072138	mesenchymal cell proliferation involved in ureteric bud development	0.000315	0.0125	1.90309	[+] Show genes
GO:1903867	extraembryonic membrane development	0.000315	0.0125	1.90309	[+] Show genes
GO:0090194	negative regulation of glomerulus development	0.000315	0.0125	1.90309	[+] Show genes
GO:0021856	hypothalamic tangential migration using cell-axon interactions	0.000315	0.0124	1.90658	[+] Show genes
GO:0021828	gonadotrophin-releasing hormone neuronal migration to the hypothalamus	0.000315	0.0124	1.90658	[+] Show genes
GO:0021824	cerebral cortex tangential migration using cell-axon interactions	0.000315	0.0124	1.90658	[+] Show genes
GO:0021825	substrate-dependent cerebral cortex tangential migration	0.000315	0.0123	1.91009	[+] Show genes
GO:0021502	neural fold elevation formation	0.000315	0.0123	1.91009	[+] Show genes
GO:0060687	regulation of branching involved in prostate gland morphogenesis	0.000315	0.0123	1.91009	[+] Show genes
GO:0030516	regulation of axon extension	0.000316	0.0123	1.91009	[+] Show genes
GO:2001234	negative regulation of apoptotic signaling pathway	0.000324	0.0125	1.90309	[+] Show genes
GO:0071840	cellular component organization or biogenesis	0.000325	0.0126	1.89963	[+] Show genes
GO:0051336	regulation of hydrolase activity	0.000347	0.0134	1.8729	[+] Show genes
GO:0022604	regulation of cell morphogenesis	0.000352	0.0135	1.86967	[+] Show genes
GO:0021885	forebrain cell migration	0.000354	0.0136	1.86646	[+] Show genes
GO:0090279	regulation of calcium ion import	0.000354	0.0135	1.86967	[+] Show genes
GO:0060537	muscle tissue development	0.000356	0.0136	1.86646	[+] Show genes
GO:0120035	regulation of plasma membrane bounded cell projection organization	0.000359	0.0137	1.86328	[+] Show genes
GO:0043405	regulation of MAP kinase activity	0.00036	0.0137	1.86328	[+] Show genes
GO:0072202	cell differentiation involved in metanephros development	0.000361	0.0137	1.86328	[+] Show genes
GO:0090185	negative regulation of kidney development	0.000361	0.0136	1.86646	[+] Show genes
GO:1905564	positive regulation of vascular endothelial cell proliferation	0.000361	0.0136	1.86646	[+] Show genes
GO:0050770	regulation of axonogenesis	0.000371	0.0139	1.85699	[+] Show genes
GO:0032233	positive regulation of actin filament bundle assembly	0.00038	0.0142	1.84771	[+] Show genes
GO:0010812	negative regulation of cell-substrate adhesion	0.00038	0.0142	1.84771	[+] Show genes
GO:0060411	cardiac septum morphogenesis	0.00038	0.0142	1.84771	[+] Show genes
GO:1904707	positive regulation of vascular smooth muscle cell proliferation	0.000398	0.0148	1.82974	[+] Show genes
GO:0010717	regulation of epithelial to mesenchymal transition	0.0004	0.0149	1.82681	[+] Show genes
GO:0007160	cell-matrix adhesion	0.0004	0.0148	1.82974	[+] Show genes
GO:0031344	regulation of cell projection organization	0.000407	0.015	1.82391	[+] Show genes
GO:0051963	regulation of synapse assembly	0.000424	0.0156	1.80688	[+] Show genes
GO:0060560	developmental growth involved in morphogenesis	0.000424	0.0156	1.80688	[+] Show genes
GO:0009798	axis specification	0.000443	0.0162	1.79048	[+] Show genes
GO:0071900	regulation of protein serine/threonine kinase activity	0.000444	0.0162	1.79048	[+] Show genes
GO:0140131	positive regulation of lymphocyte chemotaxis	0.000448	0.0163	1.78781	[+] Show genes
GO:0031128	developmental induction	0.000448	0.0163	1.78781	[+] Show genes
GO:0090026	positive regulation of monocyte chemotaxis	0.000448	0.0163	1.78781	[+] Show genes
GO:0071345	cellular response to cytokine stimulus	0.000456	0.0165	1.78252	[+] Show genes
GO:0090303	positive regulation of wound healing	0.000477	0.0172	1.76447	[+] Show genes
GO:1901564	organonitrogen compound metabolic process	0.000491	0.0177	1.75203	[+] Show genes
GO:0043588	skin development	0.000497	0.0179	1.74715	[+] Show genes
GO:0072089	stem cell proliferation	0.000497	0.0178	1.74958	[+] Show genes
GO:0001764	neuron migration	0.000502	0.018	1.74473	[+] Show genes
GO:2001237	negative regulation of extrinsic apoptotic signaling pathway	0.00053	0.0189	1.72354	[+] Show genes
GO:0010463	mesenchymal cell proliferation	0.000547	0.0195	1.70997	[+] Show genes
GO:0060231	mesenchymal to epithelial transition	0.000547	0.0194	1.7122	[+] Show genes
GO:0071526	semaphorin-plexin signaling pathway	0.000553	0.0196	1.70774	[+] Show genes
GO:0014911	positive regulation of smooth muscle cell migration	0.000553	0.0196	1.70774	[+] Show genes
GO:0032526	response to retinoic acid	0.00056	0.0198	1.70333	[+] Show genes
GO:0051248	negative regulation of protein metabolic process	0.000566	0.0199	1.70115	[+] Show genes
GO:0044092	negative regulation of molecular function	0.000573	0.0201	1.6968	[+] Show genes
GO:0043542	endothelial cell migration	0.000592	0.0207	1.68403	[+] Show genes
GO:0045859	regulation of protein kinase activity	0.000597	0.0209	1.67985	[+] Show genes
GO:0030204	chondroitin sulfate metabolic process	0.000613	0.0214	1.66959	[+] Show genes
GO:2000404	regulation of T cell migration	0.000613	0.0214	1.66959	[+] Show genes
GO:0090184	positive regulation of kidney development	0.000613	0.0213	1.67162	[+] Show genes
GO:0016055	Wnt signaling pathway	0.000626	0.0217	1.66354	[+] Show genes
GO:0032571	response to vitamin K	0.000626	0.0216	1.66555	[+] Show genes
GO:2000097	regulation of smooth muscle cell-matrix adhesion	0.000626	0.0216	1.66555	[+] Show genes
GO:0021855	hypothalamus cell migration	0.000626	0.0215	1.66756	[+] Show genes
GO:0097187	dentinogenesis	0.000626	0.0215	1.66756	[+] Show genes
GO:0060666	dichotomous subdivision of terminal units involved in salivary gland branching	0.000626	0.0214	1.66959	[+] Show genes
GO:0060686	negative regulation of prostatic bud formation	0.000626	0.0214	1.66959	[+] Show genes
GO:0060591	chondroblast differentiation	0.000626	0.0214	1.66959	[+] Show genes
GO:0010633	negative regulation of epithelial cell migration	0.000634	0.0216	1.66555	[+] Show genes
GO:0030326	embryonic limb morphogenesis	0.000634	0.0215	1.66756	[+] Show genes
GO:0030500	regulation of bone mineralization	0.000634	0.0215	1.66756	[+] Show genes
GO:0035113	embryonic appendage morphogenesis	0.000634	0.0214	1.66959	[+] Show genes
GO:0008585	female gonad development	0.000659	0.0222	1.65365	[+] Show genes
GO:0090280	positive regulation of calcium ion import	0.000659	0.0222	1.65365	[+] Show genes
GO:0006952	defense response	0.000694	0.0233	1.63264	[+] Show genes
GO:0031214	biomineral tissue development	0.000726	0.0243	1.61439	[+] Show genes
GO:0051216	cartilage development	0.000726	0.0243	1.61439	[+] Show genes
GO:0090049	regulation of cell migration involved in sprouting angiogenesis	0.000747	0.0249	1.6038	[+] Show genes
GO:1903510	mucopolysaccharide metabolic process	0.000764	0.0254	1.59517	[+] Show genes
GO:0010977	negative regulation of neuron projection development	0.000769	0.0255	1.59346	[+] Show genes
GO:0010720	positive regulation of cell development	0.000776	0.0257	1.59007	[+] Show genes
GO:1900746	regulation of vascular endothelial growth factor signaling pathway	0.000785	0.026	1.58503	[+] Show genes
GO:0071295	cellular response to vitamin	0.000785	0.0259	1.5867	[+] Show genes
GO:1905276	regulation of epithelial tube formation	0.000785	0.0258	1.58838	[+] Show genes
GO:0043299	leukocyte degranulation	0.000806	0.0265	1.57675	[+] Show genes
GO:0048146	positive regulation of fibroblast proliferation	0.000821	0.0269	1.57025	[+] Show genes
GO:0048608	reproductive structure development	0.000827	0.027	1.56864	[+] Show genes
GO:0033273	response to vitamin	0.000827	0.027	1.56864	[+] Show genes
GO:2001236	regulation of extrinsic apoptotic signaling pathway	0.000834	0.0272	1.56543	[+] Show genes
GO:0043406	positive regulation of MAP kinase activity	0.000852	0.0277	1.55752	[+] Show genes
GO:0048145	regulation of fibroblast proliferation	0.000882	0.0286	1.54363	[+] Show genes
GO:2000273	positive regulation of signaling receptor activity	0.000901	0.0292	1.53462	[+] Show genes
GO:0048639	positive regulation of developmental growth	0.000903	0.0292	1.53462	[+] Show genes
GO:0030225	macrophage differentiation	0.000925	0.0298	1.52578	[+] Show genes
GO:0051347	positive regulation of transferase activity	0.000928	0.0298	1.52578	[+] Show genes
GO:1903670	regulation of sprouting angiogenesis	0.000939	0.0301	1.52143	[+] Show genes
GO:0014706	striated muscle tissue development	0.000939	0.0301	1.52143	[+] Show genes
GO:1903036	positive regulation of response to wounding	0.000939	0.03	1.52288	[+] Show genes
GO:0051302	regulation of cell division	0.000939	0.0299	1.52433	[+] Show genes
GO:0050900	leukocyte migration	0.000957	0.0305	1.5157	[+] Show genes
GO:0006950	response to stress	0.00096	0.0305	1.5157	[+] Show genes

## Sheet: GO Function
GO term	Description	P-value	FDR q-value	neg log (p adj)	Genes
GO:0005201	extracellular matrix structural constituent	7.02e-38	3.23e-34	33.4908	[+] Show genes
GO:0048018	receptor ligand activity	5.86e-29	1.35e-25	24.8697	[+] Show genes
GO:0030545	receptor regulator activity	1.82e-28	2.79e-25	24.5544	[+] Show genes
GO:0005102	signaling receptor binding	9.89e-28	1.14e-24	23.9431	[+] Show genes
GO:0005539	glycosaminoglycan binding	3.47e-23	3.2e-20	19.4949	[+] Show genes
GO:0005125	cytokine activity	2.53e-21	1.95e-18	17.71	[+] Show genes
GO:0008083	growth factor activity	4.13e-19	2.72e-16	15.5654	[+] Show genes
GO:0005509	calcium ion binding	6.96e-19	4.01e-16	15.3969	[+] Show genes
GO:0098772	molecular function regulator	7.56e-18	3.87e-15	14.4123	[+] Show genes
GO:0005198	structural molecule activity	2.09e-16	9.63e-14	13.0164	[+] Show genes
GO:0008201	heparin binding	2.31e-16	9.67e-14	13.0146	[+] Show genes
GO:1901681	sulfur compound binding	2.62e-14	1.01e-11	10.9957	[+] Show genes
GO:0019838	growth factor binding	3.31e-14	1.17e-11	10.9318	[+] Show genes
GO:0005178	integrin binding	5.72e-13	1.88e-10	9.72584	[+] Show genes
GO:0048306	calcium-dependent protein binding	6.22e-12	1.91e-09	8.71897	[+] Show genes
GO:0005518	collagen binding	3.94e-11	1.13e-08	7.94692	[+] Show genes
GO:0030414	peptidase inhibitor activity	6.29e-11	1.7e-08	7.76955	[+] Show genes
GO:0004867	serine-type endopeptidase inhibitor activity	6.68e-11	1.71e-08	7.767	[+] Show genes
GO:0050840	extracellular matrix binding	1.39e-10	3.37e-08	7.47237	[+] Show genes
GO:0004222	metalloendopeptidase activity	1.74e-10	4.02e-08	7.39577	[+] Show genes
GO:0030020	extracellular matrix structural constituent conferring tensile strength	2.82e-10	6.19e-08	7.20831	[+] Show genes
GO:0005520	insulin-like growth factor binding	2.83e-10	5.93e-08	7.22695	[+] Show genes
GO:0004866	endopeptidase inhibitor activity	4.34e-10	8.69e-08	7.06098	[+] Show genes
GO:0061135	endopeptidase regulator activity	1.39e-09	2.67e-07	6.57349	[+] Show genes
GO:0061134	peptidase regulator activity	2.5e-09	4.6e-07	6.33724	[+] Show genes
GO:0004175	endopeptidase activity	1.48e-08	2.61e-06	5.58336	[+] Show genes
GO:0050839	cell adhesion molecule binding	4.77e-08	8.14e-06	5.08938	[+] Show genes
GO:0005109	frizzled binding	7.12e-08	1.17e-05	4.93181	[+] Show genes
GO:0008237	metallopeptidase activity	1.08e-07	1.72e-05	4.76447	[+] Show genes
GO:0004857	enzyme inhibitor activity	1.57e-07	2.42e-05	4.61618	[+] Show genes
GO:0044877	protein-containing complex binding	6.07e-07	9.01e-05	4.04528	[+] Show genes
GO:0070011	peptidase activity, acting on L-amino acid peptides	7.8e-07	0.000112	3.95078	[+] Show genes
GO:0043394	proteoglycan binding	8e-07	0.000112	3.95078	[+] Show genes
GO:0008233	peptidase activity	1.5e-06	0.000203	3.6925	[+] Show genes
GO:0042056	chemoattractant activity	4.95e-06	0.000651	3.18642	[+] Show genes
GO:0070851	growth factor receptor binding	5.14e-06	0.000658	3.18177	[+] Show genes
GO:0070700	BMP receptor binding	7.26e-06	0.000904	3.04383	[+] Show genes
GO:0044548	S100 protein binding	1.01e-05	0.00122	2.91364	[+] Show genes
GO:0004720	protein-lysine 6-oxidase activity	1.06e-05	0.00125	2.90309	[+] Show genes
GO:0005126	cytokine receptor binding	2.35e-05	0.0027	2.56864	[+] Show genes
GO:0001664	G protein-coupled receptor binding	2.72e-05	0.00305	2.5157	[+] Show genes
GO:0002020	protease binding	3.22e-05	0.00354	2.451	[+] Show genes
GO:0050786	RAGE receptor binding	3.66e-05	0.00392	2.40671	[+] Show genes
GO:0005540	hyaluronic acid binding	4.65e-05	0.00487	2.31247	[+] Show genes
GO:0031995	insulin-like growth factor II binding	5.81e-05	0.00595	2.22548	[+] Show genes
GO:0070696	transmembrane receptor protein serine/threonine kinase binding	6.91e-05	0.00692	2.15989	[+] Show genes
GO:0030215	semaphorin receptor binding	8.3e-05	0.00813	2.08991	[+] Show genes
GO:0050431	transforming growth factor beta binding	8.3e-05	0.00796	2.09909	[+] Show genes
GO:0043169	cation binding	9.28e-05	0.00872	2.05948	[+] Show genes
GO:0046872	metal ion binding	0.000101	0.00932	2.03058	[+] Show genes
GO:0033612	receptor serine/threonine kinase binding	0.000117	0.0105	1.97881	[+] Show genes
GO:0008236	serine-type peptidase activity	0.000131	0.0116	1.93554	[+] Show genes
GO:0001968	fibronectin binding	0.000137	0.0119	1.92445	[+] Show genes
GO:0017171	serine hydrolase activity	0.000137	0.0117	1.93181	[+] Show genes
GO:0045499	chemorepellent activity	0.000159	0.0133	1.87615	[+] Show genes
GO:0048407	platelet-derived growth factor binding	0.000167	0.0138	1.86012	[+] Show genes
GO:0031994	insulin-like growth factor I binding	0.000286	0.0231	1.63639	[+] Show genes
GO:0032190	acrosin binding	0.000315	0.025	1.60206	[+] Show genes
GO:0030021	extracellular matrix structural constituent conferring compression resistance	0.000361	0.0282	1.54975	[+] Show genes
GO:0004252	serine-type endopeptidase activity	0.000364	0.028	1.55284	[+] Show genes
GO:0016641	oxidoreductase activity, acting on the CH-NH2 group of donors, oxygen as acceptor	0.000448	0.0338	1.47108	[+] Show genes
GO:0043167	ion binding	0.000814	0.0604	1.21896	[+] Show genes
GO:0016638	oxidoreductase activity, acting on the CH-NH2 group of donors	0.000925	0.0676	1.17005	[+] Show genes

## Sheet: GO Component
GO term	Description	P-value	FDR q-value	neg log (p adj)	Genes
GO:0031012	extracellular matrix	6.15e-105	1.2e-101	100.921	[+] Show genes
GO:0005615	extracellular space	6.35e-94	6.21e-91	90.2069	[+] Show genes
GO:0044421	extracellular region part	1.85e-89	1.21e-86	85.9172	[+] Show genes
GO:0062023	collagen-containing extracellular matrix	1.57e-82	7.66e-80	79.1158	[+] Show genes
GO:0005576	extracellular region	2.24e-70	8.78e-68	67.0565	[+] Show genes
GO:0043233	organelle lumen	3.26e-30	1.06e-27	26.9747	[+] Show genes
GO:0070013	intracellular organelle lumen	3.26e-30	9.11e-28	27.0405	[+] Show genes
GO:0031974	membrane-enclosed lumen	3.26e-30	7.97e-28	27.0985	[+] Show genes
GO:0005788	endoplasmic reticulum lumen	7.47e-29	1.62e-26	25.7905	[+] Show genes
GO:0005604	basement membrane	2.13e-22	4.17e-20	19.3799	[+] Show genes
GO:0005581	collagen trimer	1.49e-21	2.65e-19	18.5768	[+] Show genes
GO:0005796	Golgi lumen	2.57e-21	4.2e-19	18.3768	[+] Show genes
GO:0070062	extracellular exosome	1.96e-12	2.94e-10	9.53165	[+] Show genes
GO:1903561	extracellular vesicle	2.95e-12	4.13e-10	9.38405	[+] Show genes
GO:0043230	extracellular organelle	3.01e-12	3.93e-10	9.40561	[+] Show genes
GO:0044420	extracellular matrix component	5.32e-12	6.51e-10	9.18642	[+] Show genes
GO:0009986	cell surface	1.38e-11	1.59e-09	8.7986	[+] Show genes
GO:0043202	lysosomal lumen	1.53e-10	1.66e-08	7.77989	[+] Show genes
GO:0031093	platelet alpha granule lumen	4.25e-10	4.37e-08	7.35952	[+] Show genes
GO:0005775	vacuolar lumen	6.8e-10	6.65e-08	7.17718	[+] Show genes
GO:0034774	secretory granule lumen	4.49e-09	4.18e-07	6.37882	[+] Show genes
GO:0031982	vesicle	9.01e-09	8.01e-07	6.09637	[+] Show genes
GO:0060205	cytoplasmic vesicle lumen	9.36e-09	7.96e-07	6.09909	[+] Show genes
GO:0031983	vesicle lumen	9.85e-09	8.03e-07	6.09528	[+] Show genes
GO:0044432	endoplasmic reticulum part	1.01e-08	7.88e-07	6.10347	[+] Show genes
GO:0044431	Golgi apparatus part	3.91e-06	0.000294	3.53165	[+] Show genes
GO:1990665	AnxA2-p11 complex	0.000106	0.00766	2.11577	[+] Show genes
GO:0001527	microfibril	0.000221	0.0155	1.80967	[+] Show genes
GO:0005583	fibrillar collagen trimer	0.000221	0.0149	1.82681	[+] Show genes
GO:0044433	cytoplasmic vesicle part	0.000227	0.0148	1.82974	[+] Show genes
GO:0046658	anchored component of plasma membrane	0.000252	0.0159	1.7986	[+] Show genes
GO:0005606	laminin-1 complex	0.000315	0.0193	1.71444	[+] Show genes
GO:0044437	vacuolar part	0.000552	0.0327	1.48545	[+] Show genes
GO:0031225	anchored component of membrane	0.000652	0.0375	1.42597	[+] Show genes
